# Supplementary material for: Maladaptive evolution or how a beneficial mutation may get lost due to nepotism
Source: Commun Biol. 2022 Sep 15;5:965. doi: 10.1038/s42003-022-03901-z (PMC9477802; doi:10.1038/s42003-022-03901-z)
Supplement: Supplementary file 3 — Supplementary Data 1 [file 42003_2022_3901_MOESM3_ESM.xlsx]

## Sheet: Figure 1a
Mutant Rank	Proportion of Mutants
1	0.77
1	0
1	0.3
1	0.0333333
1	0.856667
1	0.18
1	0.536667
1	0.863333
1	0
1	0.07
1	0.513333
1	0.76
1	0
1	0.546667
1	0.73
1	0.65
1	0.76
1	0.623333
1	0
1	0.496667
1	0
1	0.693333
1	0.556667
1	0.61
1	0.773333
1	0
1	0.383333
1	0.863333
1	0.84
1	0
1	0.87
1	0
1	0.696667
1	0
1	0.55
1	0.81
1	0.53
1	0.553333
1	0.48
1	0.92
1	0.663333
1	0.766667
1	0.3
1	0.816667
1	0
1	0
1	0.43
1	0.813333
1	0
1	0.523333
1	0.806667
1	0.583333
1	0
1	0
1	0
1	0.256667
1	0.65
1	0
1	0.8
1	0.763333
1	0
1	0
1	0.843333
1	0.32
1	0
1	0.476667
1	0
1	0.273333
1	0.54
1	0.74
1	0.21
1	0.623333
1	0.826667
1	0.336667
1	0
1	0.66
1	0
1	0.773333
1	0
1	0.226667
1	0
1	0
1	0.59
1	0.573333
1	0
1	0
1	0.7
1	0.573333
1	0
1	0
1	0.576667
1	0.7
1	0.496667
1	0
1	0.83
1	0.61
1	0.8
1	0.763333
1	0.543333
1	0
2	0.273333
2	0.326667
2	0.526667
2	0
2	0.733333
2	0
2	0
2	0
2	0.196667
2	0
2	0.456667
2	0.353333
2	0.826667
2	0.756667
2	0.27
2	0.766667
2	0.696667
2	0.49
2	0
2	0.49
2	0.0266667
2	0.586667
2	0.783333
2	0
2	0
2	0.39
2	0.45
2	0
2	0.7
2	0
2	0
2	0.75
2	0.15
2	0
2	0.646667
2	0
2	0.8
2	0
2	0
2	0.78
2	0.636667
2	0
2	0.88
2	0.64
2	0.0166667
2	0.0566667
2	0.636667
2	0.803333
2	0
2	0.443333
2	0.816667
2	0.71
2	0.766667
2	0.57
2	0
2	0.583333
2	0.493333
2	0.153333
2	0.88
2	0
2	0.61
2	0.673333
2	0.846667
2	0.29
2	0
2	0
2	0.536667
2	0
2	0.49
2	0
2	0.12
2	0.836667
2	0
2	0
2	0.72
2	0.486667
2	0.71
2	0.556667
2	0.616667
2	0
2	0.626667
2	0
2	0.376667
2	0.803333
2	0
2	0.926667
2	0
2	0.643333
2	0
2	0
2	0.803333
2	0
2	0.69
2	0.58
2	0.256667
2	0
2	0.793333
2	0.693333
2	0
2	0.806667
3	0.0166667
3	0.496667
3	0
3	0.266667
3	0.06
3	0.26
3	0.63
3	0.536667
3	0.7
3	0
3	0.706667
3	0.623333
3	0
3	0.57
3	0.00666667
3	0
3	0
3	0.9
3	0
3	0.07
3	0.143333
3	0
3	0.556667
3	0
3	0.206667
3	0
3	0.33
3	0
3	0.46
3	0.5
3	0.57
3	0
3	0.586667
3	0.426667
3	0.476667
3	0
3	0.166667
3	0
3	0
3	0.2
3	0.3
3	0.37
3	0.373333
3	0
3	0.756667
3	0.49
3	0.813333
3	0.63
3	0
3	0.516667
3	0.303333
3	0
3	0
3	0
3	0.356667
3	0.216667
3	0.473333
3	0
3	0.65
3	0.48
3	0.446667
3	0
3	0
3	0.723333
3	0.66
3	0.55
3	0.41
3	0.45
3	0.713333
3	0
3	0.646667
3	0.73
3	0.523333
3	0
3	0.69
3	0.77
3	0.666667
3	0
3	0.833333
3	0.726667
3	0.863333
3	0.8
3	0.53
3	0.406667
3	0.14
3	0.623333
3	0
3	0.47
3	0.02
3	0
3	0
3	0
3	0.0966667
3	0.686667
3	0.796667
3	0.826667
3	0
3	0.706667
3	0.513333
3	0.84
4	0.726667
4	0.533333
4	0.566667
4	0.766667
4	0.856667
4	0.973333
4	0.47
4	0.68
4	0
4	0.773333
4	0
4	0.223333
4	0.813333
4	0
4	0.673333
4	0.473333
4	0
4	0.72
4	0
4	0.733333
4	0
4	0.65
4	0
4	0.89
4	0
4	0
4	0.59
4	0
4	0.56
4	0.533333
4	0.226667
4	0
4	0.46
4	0.606667
4	0.636667
4	0.18
4	0.576667
4	0
4	0.61
4	0
4	0.676667
4	0.32
4	0.0866667
4	0.906667
4	0.483333
4	0.783333
4	0.786667
4	0.68
4	0.796667
4	0.686667
4	0
4	0.683333
4	0.753333
4	0.56
4	0
4	0
4	0.846667
4	0.336667
4	0
4	0.76
4	0
4	0.506667
4	0
4	0.833333
4	0.843333
4	0.333333
4	0
4	0
4	0.513333
4	0.646667
4	0.833333
4	0
4	0.803333
4	0.503333
4	0.713333
4	0.39
4	0.583333
4	0.336667
4	0
4	0.21
4	0.746667
4	0.256667
4	0.746667
4	0
4	0.43
4	0.603333
4	0.49
4	0.206667
4	0.8
4	0.466667
4	0.896667
4	0
4	0.396667
4	0.87
4	0
4	0
4	0.2
4	0
4	0.663333
4	0.61
5	0
5	0
5	0
5	0
5	0
5	0.673333
5	0.416667
5	0.67
5	0.386667
5	0.48
5	0.0266667
5	0.673333
5	0.663333
5	0.09
5	0
5	0.866667
5	0
5	0.35
5	0.06
5	0.67
5	0
5	0
5	0.526667
5	0.783333
5	0.323333
5	0.496667
5	0
5	0.47
5	0.3
5	0
5	0
5	0.06
5	0.833333
5	0.816667
5	0.82
5	0.416667
5	0.193333
5	0.76
5	0.77
5	0
5	0.61
5	0.566667
5	0.686667
5	0.24
5	0.826667
5	0
5	0.856667
5	0.916667
5	0.683333
5	0.226667
5	0.01
5	0
5	0
5	0.376667
5	0
5	0.69
5	0.386667
5	0.653333
5	0.273333
5	0.783333
5	0.676667
5	0
5	0.1
5	0.00666667
5	0.47
5	0.636667
5	0
5	0.716667
5	0.13
5	0.476667
5	0
5	0
5	0.866667
5	0.863333
5	0.06
5	0
5	0.573333
5	0.756667
5	0
5	0
5	0.226667
5	0.713333
5	0
5	0
5	0.69
5	0.286667
5	0.41
5	0.87
5	0.783333
5	0.4
5	0
5	0.116667
5	0
5	0.0666667
5	0
5	0.61
5	0.703333
5	0.693333
5	0.486667
5	0.826667
6	0.863333
6	0.593333
6	0
6	0.813333
6	0.62
6	0.75
6	0.79
6	0
6	0.48
6	0
6	0.906667
6	0.4
6	0.466667
6	0.426667
6	0.873333
6	0
6	0.713333
6	0.31
6	0.533333
6	0.673333
6	0.85
6	0.486667
6	0.933333
6	0
6	0
6	0.766667
6	0.563333
6	0.806667
6	0.73
6	0
6	0.586667
6	0.393333
6	0
6	0.786667
6	0.466667
6	0.723333
6	0.326667
6	0.63
6	0.63
6	0.83
6	0
6	0.4
6	0
6	0.406667
6	0
6	0.783333
6	0.683333
6	0.196667
6	0.806667
6	0.00333333
6	0.49
6	0.166667
6	0.396667
6	0.463333
6	0
6	0
6	0.46
6	0.586667
6	0.81
6	0
6	0.816667
6	0.706667
6	0.153333
6	0.733333
6	0
6	0.78
6	0.526667
6	0.58
6	0
6	0.796667
6	0.36
6	0.456667
6	0
6	0.513333
6	0.616667
6	0.736667
6	0
6	0
6	0.833333
6	0
6	0
6	0
6	0.256667
6	0.8
6	0.663333
6	0.43
6	0.396667
6	0.423333
6	0
6	0
6	0.736667
6	0.226667
6	0.48
6	0.86
6	0
6	0
6	0.72
6	0
6	0.633333
6	0.696667
7	0
7	0.38
7	0.38
7	0.853333
7	0
7	0
7	0.72
7	0.326667
7	0.05
7	0
7	0
7	0
7	0.536667
7	0.773333
7	0
7	0
7	0
7	0.28
7	0.263333
7	0.63
7	0
7	0.386667
7	0.87
7	0
7	0
7	0
7	0.0566667
7	0
7	0.273333
7	0
7	0.866667
7	0.35
7	0.463333
7	0.243333
7	0.693333
7	0
7	0
7	0
7	0.553333
7	0.493333
7	0.683333
7	0.57
7	0.536667
7	0.883333
7	0.0133333
7	0.55
7	0
7	0.543333
7	0.586667
7	0.786667
7	0.176667
7	0.746667
7	0.576667
7	0.26
7	0
7	0
7	0.73
7	0.38
7	0
7	0.476667
7	0.17
7	0.676667
7	0
7	0.706667
7	0.863333
7	0.833333
7	0
7	0
7	0.676667
7	0.476667
7	0.67
7	0
7	0.903333
7	0.22
7	0.05
7	0.743333
7	0.35
7	0.363333
7	0
7	0.446667
7	0
7	0.78
7	0.693333
7	0.196667
7	0
7	0
7	0.576667
7	0.563333
7	0
7	0.246667
7	0.586667
7	0
7	0
7	0.72
7	0
7	0.853333
7	0.503333
7	0.0433333
7	0.303333
7	0.323333
8	0.24
8	0.61
8	0.853333
8	0.763333
8	0
8	0.01
8	0.536667
8	0
8	0.6
8	0
8	0.82
8	0.516667
8	0.42
8	0.783333
8	0
8	0.683333
8	0
8	0.113333
8	0.806667
8	0
8	0.736667
8	0.18
8	0
8	0.453333
8	0
8	0
8	0.01
8	0
8	0.55
8	0
8	0.686667
8	0.726667
8	0.656667
8	0.853333
8	0.473333
8	0.776667
8	0.11
8	0.0266667
8	0
8	0.616667
8	0.0166667
8	0.563333
8	0.806667
8	0.69
8	0.406667
8	0.44
8	0.636667
8	0.383333
8	0
8	0.76
8	0.416667
8	0
8	0.223333
8	0
8	0.853333
8	0
8	0.28
8	0.683333
8	0.09
8	0
8	0.00666667
8	0
8	0
8	0.45
8	0.656667
8	0
8	0.33
8	0.16
8	0
8	0.466667
8	0
8	0.526667
8	0
8	0.403333
8	0
8	0.13
8	0.85
8	0
8	0
8	0.47
8	0.716667
8	0
8	0.0633333
8	0.64
8	0.48
8	0.0866667
8	0.82
8	0.51
8	0
8	0.21
8	0
8	0
8	0
8	0
8	0.193333
8	0.75
8	0.52
8	0
8	0
8	0
9	0.89
9	0
9	0
9	0
9	0
9	0.253333
9	0
9	0.323333
9	0.19
9	0.0266667
9	0
9	0.7
9	0.00333333
9	0
9	0.686667
9	0.56
9	0
9	0
9	0
9	0
9	0.543333
9	0.666667
9	0.846667
9	0
9	0.53
9	0
9	0
9	0
9	0.0233333
9	0
9	0
9	0.0766667
9	0
9	0.333333
9	0
9	0
9	0.473333
9	0.76
9	0.633333
9	0.16
9	0
9	0.546667
9	0
9	0.34
9	0.603333
9	0.196667
9	0
9	0.313333
9	0
9	0.44
9	0.426667
9	0.55
9	0.636667
9	0.22
9	0.823333
9	0.0966667
9	0.473333
9	0.476667
9	0.476667
9	0.673333
9	0
9	0.36
9	0.0966667
9	0.16
9	0.246667
9	0.143333
9	0.546667
9	0
9	0.08
9	0.726667
9	0.55
9	0.0833333
9	0.74
9	0.793333
9	0.6
9	0.573333
9	0
9	0
9	0.173333
9	0.63
9	0.536667
9	0.45
9	0.776667
9	0
9	0.0766667
9	0.253333
9	0
9	0
9	0.606667
9	0.08
9	0.313333
9	0
9	0
9	0.00333333
9	0
9	0.546667
9	0.246667
9	0
9	0.66
9	0.366667
10	0.706667
10	0.78
10	0.8
10	0.586667
10	0.67
10	0.866667
10	0.153333
10	0.72
10	0
10	0
10	0
10	0.616667
10	0.576667
10	0.44
10	0.343333
10	0.503333
10	0
10	0.39
10	0.34
10	0.663333
10	0.913333
10	0
10	0
10	0
10	0.103333
10	0.05
10	0.0866667
10	0
10	0.656667
10	0
10	0.403333
10	0.333333
10	0.75
10	0
10	0.0166667
10	0
10	0
10	0
10	0.0933333
10	0.646667
10	0.75
10	0.103333
10	0.78
10	0.716667
10	0
10	0.33
10	0.703333
10	0.516667
10	0
10	0.516667
10	0.57
10	0.426667
10	0.64
10	0
10	0
10	0
10	0.00666667
10	0.53
10	0.32
10	0
10	0
10	0
10	0
10	0.803333
10	0.283333
10	0.47
10	0.89
10	0.41
10	0
10	0.543333
10	0.873333
10	0
10	0
10	0
10	0
10	0
10	0.256667
10	0.886667
10	0.176667
10	0.42
10	0.39
10	0.49
10	0.163333
10	0.76
10	0
10	0.786667
10	0.656667
10	0.85
10	0.816667
10	0.813333
10	0
10	0.796667
10	0.0166667
10	0.363333
10	0
10	0.24
10	0.793333
10	0
10	0.146667
10	0.19
11	0
11	0.32
11	0.136667
11	0.816667
11	0.253333
11	0
11	0.74
11	0
11	0.136667
11	0.73
11	0.203333
11	0
11	0.336667
11	0.43
11	0.0166667
11	0.533333
11	0.216667
11	0
11	0.13
11	0.76
11	0.196667
11	0.523333
11	0.0566667
11	0
11	0.743333
11	0
11	0.683333
11	0
11	0.0633333
11	0.63
11	0
11	0.713333
11	0.483333
11	0.06
11	0.796667
11	0.426667
11	0
11	0.603333
11	0.443333
11	0
11	0.296667
11	0.823333
11	0.0866667
11	0.653333
11	0
11	0.28
11	0.853333
11	0
11	0
11	0.0166667
11	0.286667
11	0
11	0.76
11	0.793333
11	0
11	0.803333
11	0.596667
11	0.513333
11	0.783333
11	0.5
11	0.126667
11	0.79
11	0.76
11	0.86
11	0
11	0.826667
11	0.606667
11	0.17
11	0.37
11	0.4
11	0.423333
11	0.586667
11	0.396667
11	0.833333
11	0.456667
11	0.683333
11	0.403333
11	0.22
11	0.53
11	0.156667
11	0.8
11	0.87
11	0.436667
11	0.27
11	0.183333
11	0.71
11	0
11	0
11	0
11	0.66
11	0.62
11	0.38
11	0.0866667
11	0
11	0.15
11	0.483333
11	0
11	0.77
11	0.55
11	0.96
12	0.64
12	0.47
12	0
12	0.84
12	0
12	0.476667
12	0.466667
12	0
12	0.673333
12	0
12	0
12	0.6
12	0.613333
12	0
12	0.376667
12	0
12	0
12	0
12	0
12	0.326667
12	0
12	0.78
12	0.146667
12	0.313333
12	0
12	0.64
12	0
12	0.683333
12	0
12	0
12	0.133333
12	0.653333
12	0.813333
12	0.896667
12	0
12	0.8
12	0.00333333
12	0
12	0.0733333
12	0.426667
12	0
12	0.396667
12	0.253333
12	0.38
12	0
12	0
12	0.746667
12	0.43
12	0.62
12	0.68
12	0
12	0.496667
12	0.623333
12	0
12	0.853333
12	0
12	0.33
12	0.42
12	0
12	0.00333333
12	0
12	0.83
12	0
12	0.453333
12	0.74
12	0
12	0
12	0
12	0
12	0.113333
12	0.823333
12	0.196667
12	0.293333
12	0.0533333
12	0.703333
12	0.7
12	0.843333
12	0.573333
12	0
12	0
12	0.773333
12	0.356667
12	0.00666667
12	0.903333
12	0
12	0.706667
12	0
12	0.426667
12	0.496667
12	0.37
12	0
12	0
12	0.246667
12	0
12	0
12	0
12	0
12	0
12	0.533333
12	0.13
13	0.693333
13	0.78
13	0.78
13	0
13	0.123333
13	0
13	0.766667
13	0.03
13	0.593333
13	0.433333
13	0.676667
13	0.443333
13	0.373333
13	0.4
13	0.25
13	0
13	0
13	0
13	0.25
13	0.353333
13	0.77
13	0.126667
13	0
13	0.626667
13	0.643333
13	0
13	0
13	0.116667
13	0.136667
13	0
13	0.773333
13	0
13	0.833333
13	0.393333
13	0.0766667
13	0
13	0.596667
13	0
13	0.68
13	0.31
13	0
13	0
13	0.78
13	0.886667
13	0.186667
13	0
13	0.58
13	0.263333
13	0.746667
13	0.503333
13	0.213333
13	0.773333
13	0
13	0
13	0.726667
13	0
13	0.603333
13	0.34
13	0.713333
13	0
13	0
13	0.31
13	0
13	0.01
13	0.86
13	0.596667
13	0.116667
13	0.606667
13	0.776667
13	0.503333
13	0.57
13	0.0566667
13	0
13	0
13	0.12
13	0.06
13	0.42
13	0.696667
13	0
13	0.34
13	0.303333
13	0
13	0.646667
13	0
13	0.823333
13	0
13	0
13	0.703333
13	0.803333
13	0
13	0
13	0.35
13	0
13	0.416667
13	0.0966667
13	0.246667
13	0.263333
13	0
13	0.523333
13	0.696667
14	0.573333
14	0.39
14	0.343333
14	0
14	0.4
14	0
14	0.36
14	0.716667
14	0.606667
14	0
14	0.33
14	0.37
14	0.123333
14	0.173333
14	0.756667
14	0.803333
14	0.926667
14	0.846667
14	0.456667
14	0.69
14	0.266667
14	0
14	0
14	0
14	0
14	0.863333
14	0.216667
14	0
14	0.476667
14	0.193333
14	0
14	0.676667
14	0.883333
14	0.776667
14	0
14	0.806667
14	0
14	0
14	0.743333
14	0.56
14	0
14	0.843333
14	0.276667
14	0
14	0.623333
14	0
14	0
14	0
14	0
14	0
14	0.823333
14	0.5
14	0.783333
14	0.26
14	0.86
14	0
14	0.493333
14	0.283333
14	0.653333
14	0
14	0.14
14	0.566667
14	0
14	0.64
14	0.31
14	0
14	0
14	0.0333333
14	0.373333
14	0.746667
14	0
14	0.78
14	0.363333
14	0.0166667
14	0
14	0.876667
14	0.666667
14	0.616667
14	0
14	0.83
14	0.0366667
14	0
14	0.833333
14	0.276667
14	0
14	0.78
14	0.69
14	0.126667
14	0.636667
14	0
14	0.1
14	0
14	0.503333
14	0.59
14	0
14	0.81
14	0.5
14	0
14	0
14	0
15	0.143333
15	0.0266667
15	0.84
15	0
15	0
15	0.85
15	0
15	0.343333
15	0
15	0.863333
15	0.55
15	0.5
15	0.16
15	0.503333
15	0.0933333
15	0
15	0
15	0.79
15	0.69
15	0.25
15	0
15	0.193333
15	0
15	0.846667
15	0.73
15	0
15	0
15	0.406667
15	0
15	0
15	0.52
15	0.533333
15	0.733333
15	0
15	0.786667
15	0.33
15	0
15	0
15	0.653333
15	0.1
15	0
15	0.716667
15	0
15	0
15	0.22
15	0.606667
15	0
15	0.63
15	0
15	0.493333
15	0.0466667
15	0.763333
15	0
15	0.0466667
15	0.883333
15	0.58
15	0
15	0.146667
15	0.29
15	0.786667
15	0.123333
15	0
15	0.0466667
15	0.666667
15	0.273333
15	0.903333
15	0.0333333
15	0
15	0
15	0.28
15	0.45
15	0.323333
15	0.383333
15	0
15	0
15	0
15	0.603333
15	0
15	0.59
15	0.46
15	0.263333
15	0
15	0.536667
15	0.00666667
15	0
15	0
15	0
15	0.443333
15	0.59
15	0.0766667
15	0
15	0
15	0.836667
15	0
15	0.58
15	0.123333
15	0.106667
15	0
15	0.21
15	0
16	0
16	0
16	0.563333
16	0
16	0
16	0
16	0
16	0.666667
16	0
16	0.663333
16	0.726667
16	0.286667
16	0
16	0.56
16	0.27
16	0.29
16	0.02
16	0.75
16	0.34
16	0
16	0
16	0.606667
16	0.623333
16	0
16	0
16	0
16	0
16	0.326667
16	0.82
16	0.716667
16	0.873333
16	0.746667
16	0
16	0
16	0.826667
16	0
16	0.256667
16	0.773333
16	0.673333
16	0.33
16	0.72
16	0.64
16	0.266667
16	0
16	0
16	0
16	0
16	0.166667
16	0.05
16	0.18
16	0.336667
16	0
16	0
16	0.52
16	0
16	0
16	0.63
16	0.723333
16	0
16	0.846667
16	0.633333
16	0.11
16	0.7
16	0
16	0.536667
16	0
16	0.376667
16	0.42
16	0
16	0.7
16	0.766667
16	0.496667
16	0
16	0
16	0.0766667
16	0
16	0.593333
16	0.34
16	0.41
16	0
16	0
16	0
16	0.256667
16	0.316667
16	0
16	0
16	0.443333
16	0
16	0
16	0.26
16	0.65
16	0.616667
16	0.31
16	0
16	0
16	0
16	0.59
16	0.693333
16	0
16	0.353333
17	0.00333333
17	0.576667
17	0.743333
17	0.37
17	0
17	0
17	0.686667
17	0
17	0
17	0
17	0.37
17	0
17	0
17	0
17	0
17	0.693333
17	0.696667
17	0.796667
17	0.243333
17	0.17
17	0.49
17	0
17	0.783333
17	0
17	0.663333
17	0.73
17	0.55
17	0
17	0.0166667
17	0.63
17	0
17	0
17	0.72
17	0
17	0
17	0
17	0.72
17	0
17	0
17	0.26
17	0
17	0.736667
17	0
17	0
17	0.59
17	0.143333
17	0.803333
17	0.566667
17	0.296667
17	0.126667
17	0
17	0.08
17	0
17	0.443333
17	0.443333
17	0
17	0
17	0
17	0
17	0.79
17	0
17	0.536667
17	0.516667
17	0.563333
17	0.713333
17	0
17	0
17	0
17	0
17	0.06
17	0.506667
17	0.9
17	0.0833333
17	0
17	0.00666667
17	0.56
17	0.17
17	0
17	0.886667
17	0
17	0
17	0
17	0.4
17	0
17	0.17
17	0
17	0.356667
17	0.0133333
17	0
17	0
17	0.773333
17	0
17	0.456667
17	0.04
17	0.483333
17	0
17	0.713333
17	0
17	0.903333
17	0.553333
18	0
18	0
18	0.0933333
18	0.583333
18	0
18	0.49
18	0.143333
18	0.376667
18	0.703333
18	0.0233333
18	0
18	0.366667
18	0
18	0.796667
18	0
18	0.46
18	0
18	0
18	0
18	0.216667
18	0
18	0
18	0
18	0.693333
18	0.65
18	0.343333
18	0
18	0.12
18	0
18	0.363333
18	0
18	0.0666667
18	0
18	0
18	0.316667
18	0.16
18	0
18	0.506667
18	0
18	0.883333
18	0.73
18	0
18	0.576667
18	0.486667
18	0
18	0
18	0.32
18	0.496667
18	0
18	0
18	0.21
18	0.55
18	0
18	0
18	0.04
18	0
18	0.0633333
18	0.25
18	0.1
18	0.573333
18	0.43
18	0.583333
18	0
18	0
18	0
18	0.196667
18	0
18	0
18	0.0966667
18	0.716667
18	0
18	0.883333
18	0
18	0.176667
18	0
18	0.436667
18	0.406667
18	0.126667
18	0
18	0
18	0.28
18	0.486667
18	0.52
18	0
18	0
18	0
18	0
18	0.00333333
18	0.386667
18	0.62
18	0.736667
18	0
18	0
18	0
18	0
18	0
18	0.686667
18	0
18	0.286667
18	0.826667
19	0
19	0
19	0
19	0.27
19	0.223333
19	0.476667
19	0.66
19	0
19	0
19	0.706667
19	0
19	0
19	0.29
19	0.436667
19	0.156667
19	0
19	0.306667
19	0
19	0.503333
19	0.81
19	0
19	0
19	0
19	0
19	0
19	0.416667
19	0
19	0
19	0
19	0.74
19	0.556667
19	0.746667
19	0.533333
19	0.596667
19	0.0366667
19	0.85
19	0.346667
19	0
19	0
19	0.03
19	0
19	0.346667
19	0.786667
19	0
19	0.646667
19	0
19	0
19	0.803333
19	0.483333
19	0
19	0.276667
19	0
19	0
19	0.41
19	0.84
19	0
19	0.59
19	0
19	0.726667
19	0
19	0
19	0
19	0
19	0
19	0.69
19	0.353333
19	0
19	0
19	0
19	0.0466667
19	0.31
19	0
19	0
19	0
19	0
19	0.223333
19	0.393333
19	0.323333
19	0.07
19	0
19	0
19	0.823333
19	0.04
19	0
19	0.686667
19	0.79
19	0.226667
19	0.76
19	0.38
19	0.01
19	0.776667
19	0
19	0
19	0
19	0
19	0
19	0.0633333
19	0
19	0.536667
19	0
20	0
20	0.12
20	0.21
20	0.43
20	0.763333
20	0
20	0.183333
20	0.3
20	0.243333
20	0
20	0.00333333
20	0
20	0.826667
20	0.63
20	0
20	0.666667
20	0
20	0.7
20	0.0333333
20	0.0566667
20	0
20	0.3
20	0
20	0.0433333
20	0.913333
20	0
20	0.62
20	0.556667
20	0.76
20	0
20	0
20	0
20	0.196667
20	0.153333
20	0
20	0.243333
20	0
20	0.773333
20	0.59
20	0.216667
20	0.22
20	0
20	0.346667
20	0
20	0
20	0
20	0
20	0
20	0
20	0
20	0
20	0.63
20	0
20	0.61
20	0.776667
20	0.173333
20	0.303333
20	0
20	0.346667
20	0.45
20	0
20	0.6
20	0.7
20	0.546667
20	0.386667
20	0.78
20	0
20	0
20	0.496667
20	0
20	0.283333
20	0.74
20	0
20	0.0666667
20	0.696667
20	0.73
20	0.223333
20	0.713333
20	0.516667
20	0
20	0.256667
20	0.00333333
20	0
20	0.00333333
20	0.606667
20	0
20	0
20	0
20	0
20	0
20	0.8
20	0.413333
20	0
20	0.863333
20	0.773333
20	0.336667
20	0
20	0.683333
20	0.643333
[truncated: 1,001 more rows]

## Sheet: Figure 1b
Mutant Rank	Proportion of Mutants
1	0.8
1	0
1	0.803333
1	0.773333
1	0.783333
1	0
1	0.29
1	0.223333
1	0.763333
1	0.786667
1	0.71
1	0.306667
1	0.23
1	0.273333
1	0
1	0
1	0
1	0.563333
1	0
1	0.816667
1	0.753333
1	0.646667
1	0.58
1	0.37
1	0
1	0.72
1	0.24
1	0.39
1	0.836667
1	0.8
1	0.913333
1	0
1	0.626667
1	0.656667
1	0.76
1	0.64
1	0.54
1	0.366667
1	0
1	0.796667
1	0
1	0
1	0
1	0.563333
1	0
1	0.2
1	0
1	0.69
1	0.67
1	0.0533333
1	0
1	0.486667
1	0
1	0
1	0.78
1	0.823333
1	0.603333
1	0.73
1	0.526667
1	0.75
1	0
1	0.86
1	0
1	0.903333
1	0.316667
1	0.446667
1	0.283333
1	0
1	0.49
1	0
1	0.766667
1	0.773333
1	0.7
1	0
1	0.74
1	0.643333
1	0
1	0
1	0.746667
1	0.333333
1	0.793333
1	0.726667
1	0.81
1	0.796667
1	0.443333
1	0.826667
1	0.676667
1	0.186667
1	0.683333
1	0.733333
1	0
1	0.856667
1	0.5
1	0.8
1	0
1	0
1	0
1	0
1	0.466667
1	0.743333
2	0.29
2	0
2	0
2	0.743333
2	0.366667
2	0.706667
2	0
2	0
2	0.00333333
2	0.503333
2	0.04
2	0
2	0.496667
2	0.8
2	0.453333
2	0
2	0.71
2	0.61
2	0.45
2	0.47
2	0.29
2	0
2	0.543333
2	0.28
2	0.433333
2	0.253333
2	0
2	0.88
2	0.62
2	0.593333
2	0.186667
2	0.813333
2	0.623333
2	0.806667
2	0.16
2	0.76
2	0
2	0.186667
2	0.5
2	0.756667
2	0.6
2	0
2	0
2	0.686667
2	0
2	0
2	0.71
2	0.566667
2	0
2	0.85
2	0
2	0.733333
2	0.783333
2	0.633333
2	0
2	0.606667
2	0.03
2	0
2	0.523333
2	0.466667
2	0.316667
2	0.876667
2	0.56
2	0.706667
2	0
2	0.0266667
2	0.83
2	0
2	0.00333333
2	0.586667
2	0.33
2	0
2	0.866667
2	0.523333
2	0.9
2	0.67
2	0.49
2	0.346667
2	0.886667
2	0.773333
2	0.163333
2	0.496667
2	0.77
2	0.843333
2	0.65
2	0.756667
2	0.78
2	0.2
2	0.156667
2	0
2	0
2	0
2	0
2	0.526667
2	0.453333
2	0.143333
2	0.613333
2	0.61
2	0.453333
2	0.766667
3	0.613333
3	0.836667
3	0.85
3	0.806667
3	0.823333
3	0.0333333
3	0.736667
3	0.843333
3	0.64
3	0.793333
3	0.55
3	0.633333
3	0.29
3	0.406667
3	0.03
3	0.46
3	0.606667
3	0.816667
3	0.556667
3	0.41
3	0.566667
3	0.41
3	0
3	0.803333
3	0.693333
3	0.0833333
3	0.696667
3	0
3	0.666667
3	0
3	0.796667
3	0.453333
3	0.00666667
3	0.39
3	0.603333
3	0
3	0
3	0.8
3	0
3	0.8
3	0.35
3	0.81
3	0
3	0.716667
3	0.09
3	0.45
3	0.256667
3	0.413333
3	0.526667
3	0
3	0
3	0.41
3	0.516667
3	0
3	0
3	0
3	0.586667
3	0.306667
3	0.53
3	0.523333
3	0.0633333
3	0
3	0
3	0.676667
3	0.946667
3	0.426667
3	0.333333
3	0.63
3	0.763333
3	0.833333
3	0
3	0.726667
3	0.813333
3	0.106667
3	0.806667
3	0
3	0.84
3	0.816667
3	0.756667
3	0.466667
3	0.416667
3	0.516667
3	0.25
3	0
3	0.82
3	0.856667
3	0.676667
3	0.616667
3	0.746667
3	0.513333
3	0
3	0
3	0.63
3	0.383333
3	0.186667
3	0
3	0
3	0
3	0.856667
3	0
4	0.243333
4	0
4	0.803333
4	0.636667
4	0.36
4	0.766667
4	0.886667
4	0.816667
4	0.58
4	0
4	0.636667
4	0.68
4	0.713333
4	0.49
4	0.0533333
4	0
4	0
4	0.22
4	0
4	0
4	0
4	0.766667
4	0.71
4	0.296667
4	0.636667
4	0.643333
4	0.703333
4	0
4	0.876667
4	0.64
4	0.756667
4	0
4	0.633333
4	0
4	0.81
4	0.87
4	0.15
4	0.313333
4	0.813333
4	0.14
4	0.766667
4	0
4	0.82
4	0.77
4	0.186667
4	0.766667
4	0.39
4	0.946667
4	0.526667
4	0.736667
4	0.803333
4	0.09
4	0.56
4	0.466667
4	0.823333
4	0.75
4	0.37
4	0
4	0.466667
4	0.58
4	0
4	0.743333
4	0
4	0.113333
4	0
4	0.736667
4	0.676667
4	0.56
4	0
4	0
4	0.7
4	0.553333
4	0.55
4	0.606667
4	0
4	0.523333
4	0.866667
4	0
4	0.46
4	0
4	0
4	0
4	0.646667
4	0
4	0.696667
4	0.686667
4	0.646667
4	0.776667
4	0
4	0
4	0.523333
4	0
4	0.18
4	0.683333
4	0
4	0
4	0
4	0.336667
4	0.286667
4	0.616667
5	0
5	0.503333
5	0.603333
5	0
5	0.83
5	0.716667
5	0.74
5	0.673333
5	0
5	0.696667
5	0.67
5	0.366667
5	0.46
5	0
5	0.656667
5	0.0666667
5	0.39
5	0.233333
5	0
5	0.55
5	0.59
5	0.426667
5	0
5	0
5	0.1
5	0.493333
5	0
5	0.79
5	0.01
5	0.396667
5	0
5	0.456667
5	0.206667
5	0.236667
5	0.313333
5	0
5	0
5	0
5	0
5	0
5	0.81
5	0.733333
5	0.326667
5	0.77
5	0
5	0.323333
5	0.726667
5	0.286667
5	0.64
5	0.33
5	0.756667
5	0
5	0.83
5	0
5	0.81
5	0
5	0.606667
5	0.596667
5	0.836667
5	0.416667
5	0.09
5	0.11
5	0
5	0.24
5	0.776667
5	0
5	0.01
5	0
5	0
5	0.00666667
5	0.423333
5	0.156667
5	0
5	0.293333
5	0
5	0
5	0.533333
5	0.81
5	0.803333
5	0.396667
5	0
5	0
5	0.0133333
5	0.736667
5	0.246667
5	0.446667
5	0.86
5	0.13
5	0.52
5	0.12
5	0
5	0
5	0.49
5	0.07
5	0.81
5	0.28
5	0.176667
5	0
5	0.23
5	0.67
6	0.83
6	0.62
6	0.76
6	0
6	0
6	0.753333
6	0.62
6	0.583333
6	0.703333
6	0.693333
6	0.663333
6	0.51
6	0
6	0.333333
6	0.876667
6	0.71
6	0
6	0.14
6	0.69
6	0.08
6	0.25
6	0
6	0.58
6	0.443333
6	0.58
6	0.296667
6	0.103333
6	0.8
6	0.243333
6	0.14
6	0.303333
6	0
6	0.436667
6	0.803333
6	0.523333
6	0.596667
6	0
6	0.62
6	0.423333
6	0.84
6	0.43
6	0.333333
6	0.486667
6	0.11
6	0.743333
6	0.703333
6	0.743333
6	0
6	0
6	0.186667
6	0
6	0.39
6	0.896667
6	0.63
6	0
6	0.303333
6	0.31
6	0.263333
6	0.193333
6	0.636667
6	0.89
6	0
6	0
6	0.223333
6	0.416667
6	0.713333
6	0.74
6	0
6	0.77
6	0
6	0.36
6	0.04
6	0.35
6	0.726667
6	0.826667
6	0.11
6	0.126667
6	0
6	0.863333
6	0
6	0.546667
6	0.776667
6	0
6	0.826667
6	0.56
6	0.0533333
6	0
6	0.77
6	0.386667
6	0.693333
6	0.816667
6	0.613333
6	0.52
6	0.146667
6	0.01
6	0.683333
6	0.23
6	0.666667
6	0.75
6	0.526667
7	0
7	0.0166667
7	0.65
7	0
7	0.28
7	0.186667
7	0.446667
7	0
7	0.77
7	0.143333
7	0.72
7	0.733333
7	0.49
7	0.31
7	0.45
7	0
7	0.39
7	0.85
7	0
7	0.78
7	0.736667
7	0.476667
7	0.876667
7	0
7	0
7	0.38
7	0.71
7	0.496667
7	0.0166667
7	0.71
7	0
7	0.583333
7	0.666667
7	0.766667
7	0.543333
7	0.706667
7	0.173333
7	0
7	0.736667
7	0
7	0
7	0
7	0.753333
7	0.783333
7	0.59
7	0.26
7	0.5
7	0
7	0
7	0
7	0.586667
7	0.556667
7	0
7	0.64
7	0.196667
7	0.77
7	0
7	0.113333
7	0.83
7	0
7	0
7	0.07
7	0.75
7	0.886667
7	0
7	0
7	0.7
7	0.85
7	0.246667
7	0
7	0.67
7	0.413333
7	0.773333
7	0
7	0.453333
7	0.456667
7	0.633333
7	0
7	0
7	0.0933333
7	0
7	0
7	0.0133333
7	0.823333
7	0
7	0.183333
7	0.72
7	0
7	0.14
7	0.596667
7	0.466667
7	0.166667
7	0.39
7	0.563333
7	0.716667
7	0.856667
7	0
7	0
7	0.833333
7	0.58
8	0.82
8	0
8	0.576667
8	0.683333
8	0.0966667
8	0
8	0.713333
8	0
8	0.286667
8	0.00333333
8	0
8	0.16
8	0
8	0
8	0.866667
8	0.51
8	0.37
8	0
8	0
8	0.636667
8	0.206667
8	0.55
8	0.12
8	0.68
8	0
8	0
8	0.726667
8	0.563333
8	0
8	0.0333333
8	0.903333
8	0.353333
8	0.743333
8	0.64
8	0
8	0.01
8	0.156667
8	0.493333
8	0.136667
8	0.0333333
8	0.653333
8	0.7
8	0.553333
8	0
8	0
8	0.17
8	0.476667
8	0
8	0
8	0
8	0.683333
8	0.343333
8	0
8	0.303333
8	0.24
8	0.443333
8	0
8	0.756667
8	0.373333
8	0.716667
8	0
8	0
8	0
8	0.86
8	0
8	0
8	0
8	0.0733333
8	0
8	0
8	0.803333
8	0.67
8	0.123333
8	0.38
8	0.1
8	0.326667
8	0.56
8	0.82
8	0.163333
8	0
8	0
8	0
8	0.633333
8	0.786667
8	0
8	0
8	0.56
8	0.14
8	0.633333
8	0.123333
8	0.0966667
8	0.816667
8	0.37
8	0.326667
8	0.36
8	0
8	0.826667
8	0.676667
8	0
8	0.486667
9	0.67
9	0.526667
9	0
9	0.4
9	0.483333
9	0
9	0
9	0
9	0
9	0.193333
9	0
9	0.78
9	0.563333
9	0
9	0
9	0.556667
9	0
9	0.733333
9	0.79
9	0
9	0.756667
9	0
9	0
9	0.616667
9	0
9	0.866667
9	0
9	0
9	0
9	0.203333
9	0.543333
9	0
9	0.756667
9	0.0566667
9	0.446667
9	0.416667
9	0.846667
9	0.703333
9	0.403333
9	0
9	0
9	0.686667
9	0.726667
9	0.493333
9	0
9	0
9	0.66
9	0.763333
9	0.763333
9	0.763333
9	0.836667
9	0
9	0
9	0.5
9	0.206667
9	0
9	0.06
9	0.396667
9	0.19
9	0.15
9	0.61
9	0.283333
9	0.623333
9	0.52
9	0
9	0.623333
9	0.73
9	0.66
9	0
9	0.85
9	0.563333
9	0
9	0
9	0.573333
9	0.136667
9	0.676667
9	0.233333
9	0.3
9	0
9	0.66
9	0
9	0.64
9	0
9	0.146667
9	0.586667
9	0.153333
9	0.386667
9	0.58
9	0
9	0
9	0.596667
9	0
9	0.03
9	0
9	0.246667
9	0.646667
9	0
9	0.02
9	0
9	0.8
10	0.6
10	0
10	0.03
10	0.57
10	0
10	0.36
10	0
10	0.626667
10	0.603333
10	0.153333
10	0.0966667
10	0
10	0.23
10	0
10	0.43
10	0.63
10	0.00333333
10	0.63
10	0.776667
10	0.0233333
10	0.29
10	0
10	0
10	0.46
10	0.556667
10	0.176667
10	0
10	0.25
10	0
10	0.586667
10	0
10	0.626667
10	0.526667
10	0.42
10	0.526667
10	0.516667
10	0.623333
10	0.06
10	0.78
10	0
10	0.373333
10	0.26
10	0.486667
10	0.0233333
10	0.576667
10	0
10	0
10	0.786667
10	0
10	0.723333
10	0.406667
10	0.0166667
10	0
10	0
10	0.416667
10	0.366667
10	0.556667
10	0
10	0.223333
10	0
10	0.266667
10	0.203333
10	0
10	0.52
10	0.266667
10	0.406667
10	0
10	0.483333
10	0
10	0.65
10	0
10	0.0433333
10	0
10	0.666667
10	0.383333
10	0
10	0.843333
10	0.656667
10	0.753333
10	0
10	0.206667
10	0.04
10	0.213333
10	0
10	0.4
10	0.466667
10	0.74
10	0.38
10	0
10	0.646667
10	0.233333
10	0.723333
10	0
10	0.66
10	0
10	0.216667
10	0.423333
10	0.53
10	0
10	0.35
11	0.263333
11	0.823333
11	0.126667
11	0.296667
11	0.0533333
11	0.533333
11	0.35
11	0
11	0.583333
11	0.226667
11	0.7
11	0
11	0
11	0.566667
11	0.0133333
11	0.493333
11	0.376667
11	0.25
11	0
11	0.66
11	0.736667
11	0.47
11	0
11	0.536667
11	0.226667
11	0.21
11	0.193333
11	0.56
11	0.55
11	0
11	0.613333
11	0.56
11	0
11	0.643333
11	0
11	0.853333
11	0.746667
11	0.523333
11	0.393333
11	0.566667
11	0.333333
11	0.686667
11	0
11	0.84
11	0
11	0.1
11	0
11	0
11	0
11	0.34
11	0
11	0.716667
11	0
11	0
11	0
11	0.67
11	0
11	0
11	0.793333
11	0.303333
11	0.626667
11	0.49
11	0.396667
11	0.16
11	0
11	0.74
11	0.00666667
11	0.803333
11	0.803333
11	0.0166667
11	0
11	0.32
11	0.353333
11	0.766667
11	0
11	0.27
11	0.886667
11	0
11	0.0166667
11	0.336667
11	0.916667
11	0.636667
11	0.776667
11	0
11	0.733333
11	0.293333
11	0.15
11	0
11	0.643333
11	0
11	0.446667
11	0
11	0
11	0
11	0.766667
11	0.0166667
11	0
11	0.833333
11	0.0966667
11	0.233333
12	0
12	0
12	0.11
12	0.583333
12	0.523333
12	0
12	0.39
12	0
12	0.706667
12	0.283333
12	0.516667
12	0.713333
12	0
12	0
12	0.826667
12	0.706667
12	0
12	0.596667
12	0
12	0.41
12	0.736667
12	0.476667
12	0.0433333
12	0
12	0
12	0
12	0.14
12	0
12	0
12	0.2
12	0
12	0
12	0.0766667
12	0
12	0
12	0
12	0.53
12	0
12	0.01
12	0
12	0
12	0.33
12	0.02
12	0
12	0.473333
12	0
12	0.203333
12	0.74
12	0.776667
12	0.646667
12	0.126667
12	0
12	0.166667
12	0.596667
12	0.55
12	0.613333
12	0
12	0.443333
12	0.24
12	0
12	0.606667
12	0.486667
12	0.313333
12	0
12	0.136667
12	0
12	0.223333
12	0.0966667
12	0
12	0.3
12	0.196667
12	0.553333
12	0
12	0
12	0.503333
12	0
12	0.73
12	0
12	0
12	0.07
12	0
12	0
12	0
12	0.303333
12	0.27
12	0.576667
12	0
12	0
12	0
12	0
12	0
12	0
12	0
12	0.64
12	0.19
12	0.17
12	0
12	0.366667
12	0.623333
12	0.35
13	0
13	0.326667
13	0.883333
13	0.853333
13	0
13	0.596667
13	0
13	0.596667
13	0.646667
13	0.43
13	0
13	0.63
13	0.41
13	0
13	0.536667
13	0.853333
13	0
13	0.29
13	0
13	0.693333
13	0.0233333
13	0.136667
13	0
13	0
13	0.62
13	0
13	0.37
13	0
13	0.603333
13	0.0466667
13	0.03
13	0.29
13	0
13	0.28
13	0
13	0.18
13	0.44
13	0
13	0.746667
13	0
13	0
13	0.3
13	0.683333
13	0.593333
13	0
13	0.71
13	0
13	0.606667
13	0
13	0.106667
13	0.05
13	0
13	0
13	0
13	0.0833333
13	0
13	0
13	0.243333
13	0.52
13	0
13	0
13	0.663333
13	0
13	0
13	0.28
13	0.853333
13	0
13	0.73
13	0.153333
13	0.636667
13	0.226667
13	0.67
13	0
13	0.00666667
13	0.763333
13	0.203333
13	0
13	0.73
13	0
13	0
13	0
13	0.0566667
13	0.133333
13	0.206667
13	0.663333
13	0.533333
13	0
13	0
13	0
13	0
13	0.37
13	0.186667
13	0
13	0
13	0.336667
13	0
13	0
13	0.53
13	0
13	0.403333
14	0
14	0.513333
14	0
14	0
14	0
14	0
14	0
14	0
14	0
14	0
14	0.47
14	0.37
14	0
14	0
14	0
14	0.37
14	0.05
14	0.29
14	0.763333
14	0.51
14	0
14	0
14	0.393333
14	0
14	0
14	0.486667
14	0
14	0.456667
14	0
14	0
14	0.55
14	0.486667
14	0.346667
14	0
14	0.65
14	0
14	0
14	0.66
14	0
14	0
14	0.743333
14	0.77
14	0.826667
14	0
14	0.92
14	0.00333333
14	0.376667
14	0.736667
14	0.303333
14	0
14	0
14	0
14	0.34
14	0.356667
14	0.81
14	0.62
14	0.9
14	0
14	0
14	0
14	0.503333
14	0.323333
14	0.01
14	0.463333
14	0
14	0
14	0
14	0.46
14	0.83
14	0.27
14	0.59
14	0
14	0
14	0
14	0.02
14	0
14	0.776667
14	0.136667
14	0.0266667
14	0.323333
14	0.313333
14	0
14	0
14	0.876667
14	0.266667
14	0.516667
14	0
14	0
14	0.316667
14	0.37
14	0.12
14	0.36
14	0.163333
14	0.11
14	0.596667
14	0.0866667
14	0.01
14	0
14	0.0433333
14	0.773333
15	0.756667
15	0.196667
15	0
15	0.76
15	0.246667
15	0.786667
15	0.18
15	0.393333
15	0
15	0
15	0.78
15	0
15	0
15	0
15	0.38
15	0.613333
15	0
15	0.833333
15	0
15	0.826667
15	0.71
15	0.433333
15	0.36
15	0.266667
15	0
15	0
15	0
15	0
15	0.503333
15	0
15	0
15	0.556667
15	0.603333
15	0
15	0
15	0
15	0
15	0.766667
15	0.64
15	0
15	0
15	0.293333
15	0
15	0.0333333
15	0.746667
15	0.83
15	0.21
15	0
15	0.223333
15	0.846667
15	0
15	0.15
15	0
15	0
15	0.663333
15	0
15	0
15	0
15	0.54
15	0.196667
15	0.603333
15	0
15	0.23
15	0
15	0
15	0
15	0
15	0
15	0.253333
15	0.00666667
15	0
15	0.833333
15	0.863333
15	0.08
15	0.273333
15	0
15	0.0166667
15	0.55
15	0
15	0.646667
15	0.873333
15	0
15	0
15	0.236667
15	0
15	0
15	0
15	0.596667
15	0.0366667
15	0
15	0
15	0.636667
15	0
15	0
15	0
15	0.256667
15	0
15	0.15
15	0
15	0
16	0
16	0.686667
16	0
16	0.25
16	0
16	0.73
16	0.62
16	0.506667
16	0.796667
16	0.253333
16	0.353333
16	0.0166667
16	0
16	0
16	0
16	0.73
16	0.34
16	0.04
16	0
16	0
16	0.23
16	0
16	0
16	0
16	0.646667
16	0.316667
16	0.113333
16	0
16	0.81
16	0
16	0
16	0.646667
16	0.0766667
16	0
16	0
16	0.0133333
16	0.713333
16	0.0333333
16	0.46
16	0.55
16	0
16	0.0433333
16	0
16	0.82
16	0.64
16	0.4
16	0
16	0.9
16	0
16	0.0766667
16	0.616667
16	0.236667
16	0
16	0
16	0
16	0
16	0.0433333
16	0
16	0
16	0
16	0.546667
16	0.706667
16	0
16	0.1
16	0
16	0
16	0.53
16	0
16	0
16	0.756667
16	0.546667
16	0.753333
16	0.176667
16	0.14
16	0
16	0
16	0
16	0
16	0
16	0.206667
16	0.1
16	0.236667
16	0.03
16	0.15
16	0
16	0.276667
16	0.246667
16	0
16	0.376667
16	0.35
16	0
16	0
16	0
16	0.16
16	0.473333
16	0.723333
16	0.906667
16	0.716667
16	0.0133333
16	0
17	0
17	0.2
17	0.916667
17	0
17	0.263333
17	0.35
17	0.01
17	0.126667
17	0.316667
17	0
17	0.61
17	0
17	0
17	0
17	0
17	0
17	0.433333
17	0.303333
17	0
17	0
17	0.726667
17	0
17	0.303333
17	0
17	0.243333
17	0
17	0.276667
17	0.45
17	0
17	0.556667
17	0.493333
17	0.813333
17	0.196667
17	0.69
17	0.436667
17	0.426667
17	0.373333
17	0.676667
17	0
17	0.183333
17	0.0433333
17	0.45
17	0.72
17	0
17	0
17	0
17	0.596667
17	0
17	0.00333333
17	0
17	0.496667
17	0.0233333
17	0
17	0
17	0
17	0.336667
17	0.35
17	0
17	0.226667
17	0.00333333
17	0
17	0
17	0
17	0
17	0
17	0.34
17	0.0833333
17	0
17	0.756667
17	0.41
17	0
17	0.673333
17	0
17	0
17	0
17	0.79
17	0
17	0.106667
17	0.463333
17	0.293333
17	0.593333
17	0.193333
17	0
17	0.583333
17	0
17	0
17	0
17	0
17	0
17	0
17	0.336667
17	0.196667
17	0.256667
17	0.666667
17	0.38
17	0.743333
17	0
17	0
17	0.21
17	0
18	0.00333333
18	0.13
18	0.793333
18	0.00666667
18	0.286667
18	0.686667
18	0
18	0
18	0.806667
18	0.643333
18	0
18	0.0333333
18	0.736667
18	0.803333
18	0.546667
18	0
18	0.58
18	0.62
18	0.05
18	0
18	0.44
18	0.493333
18	0.0733333
18	0.716667
18	0.71
18	0
18	0.486667
18	0
18	0
18	0.35
18	0.656667
18	0.276667
18	0.57
18	0.59
18	0
18	0
18	0.376667
18	0.436667
18	0.486667
18	0
18	0.34
18	0
18	0.343333
18	0.176667
18	0.0566667
18	0
18	0.436667
18	0.49
18	0.34
18	0
18	0
18	0
18	0
18	0.703333
18	0.583333
18	0
18	0
18	0
18	0.196667
18	0.00666667
18	0
18	0.266667
18	0
18	0
18	0
18	0.77
18	0.83
18	0.823333
18	0
18	0.31
18	0
18	0.173333
18	0
18	0
18	0.746667
18	0
18	0.776667
18	0.656667
18	0.65
18	0
18	0.773333
18	0.496667
18	0
18	0
18	0.836667
18	0.106667
18	0
18	0
18	0
18	0
18	0
18	0
18	0
18	0.153333
18	0
18	0.156667
18	0
18	0.526667
18	0
18	0.723333
19	0
19	0.75
19	0
19	0.07
19	0.316667
19	0
19	0.443333
19	0.633333
19	0
19	0
19	0
19	0.343333
19	0.27
19	0.3
19	0.653333
19	0.00333333
19	0
19	0.14
19	0.673333
19	0
19	0.266667
19	0
19	0.536667
19	0.553333
19	0.123333
19	0
19	0
19	0.183333
19	0
19	0.163333
19	0
19	0
19	0.59
19	0
19	0
19	0
19	0.733333
19	0
19	0.00666667
19	0.636667
19	0.686667
19	0.773333
19	0.6
19	0.826667
19	0.336667
19	0
19	0.736667
19	0
19	0
19	0
19	0.09
19	0.26
19	0
19	0.586667
19	0.146667
19	0
19	0.603333
19	0.81
19	0
19	0
19	0
19	0.63
19	0.31
19	0
19	0.44
19	0
19	0.76
19	0
19	0.573333
19	0.543333
19	0
19	0.556667
19	0
19	0.113333
19	0.0466667
19	0.573333
19	0.246667
19	0.486667
19	0
19	0
19	0
19	0
19	0.616667
19	0
19	0
19	0.0466667
19	0
19	0
19	0.21
19	0.32
19	0
19	0.42
19	0
19	0
19	0
19	0.566667
19	0.0633333
19	0.0633333
19	0
19	0.193333
20	0.5
20	0.24
20	0
20	0.56
20	0
20	0.31
20	0.233333
20	0.446667
20	0
20	0
20	0
20	0.266667
20	0.816667
20	0.3
20	0.213333
20	0
20	0.01
20	0
20	0.00333333
20	0
20	0
20	0
20	0
20	0.306667
20	0
20	0.853333
20	0.503333
20	0
20	0
20	0.253333
20	0.536667
20	0.46
20	0.16
20	0
20	0.203333
20	0.58
20	0
20	0.466667
20	0.846667
20	0
20	0
20	0
20	0.54
20	0.146667
20	0.513333
20	0
20	0.27
20	0.703333
20	0
20	0.313333
20	0.553333
20	0.353333
20	0.47
20	0
20	0
20	0.37
20	0.426667
20	0.88
20	0
20	0
20	0.726667
20	0
20	0.77
20	0.436667
20	0.376667
20	0
20	0
20	0.406667
20	0.676667
20	0
20	0
20	0.68
20	0.22
20	0
20	0.476667
20	0.0566667
20	0
20	0.126667
20	0
20	0
20	0.546667
20	0.246667
20	0.546667
20	0.36
20	0.85
20	0
20	0
20	0
20	0
20	0.116667
20	0
20	0.266667
20	0.483333
20	0.65
20	0.693333
20	0
20	0
20	0.556667
20	0
[truncated: 1,001 more rows]

## Sheet: Figure 2a
Mutant Rank	Proportion of Mutants
1	0.493333
1	0.403333
1	0.256667
1	0.836667
1	0
1	0.56
1	0.553333
1	0.37
1	0.873333
1	0.123333
1	0.743333
1	0
1	0.656667
1	0.696667
1	0.856667
1	0.683333
1	0.18
1	0.706667
1	0.64
1	0
1	0
1	0.636667
1	0
1	0.713333
1	0.253333
1	0.216667
1	0.546667
1	0
1	0
1	0.57
1	0.81
1	0.493333
1	0.343333
1	0.803333
1	0.866667
1	0.766667
1	0.213333
1	0.646667
1	0.923333
1	0
1	0
1	0.51
1	0.423333
1	0
1	0.703333
1	0.103333
1	0.22
1	0.61
1	0.6
1	0.536667
1	0.63
1	0.12
1	0.27
1	0
1	0.823333
1	0
1	0
1	0.243333
1	0
1	0.746667
1	0.913333
1	0
1	0.506667
1	0.593333
1	0.113333
1	0.72
1	0.336667
1	0
1	0
1	0.593333
1	0.57
1	0.706667
1	0.436667
1	0
1	0
1	0
1	0.303333
1	0.75
1	0.603333
1	0.0233333
1	0
1	0
1	0.866667
1	0.78
1	0.543333
1	0
1	0.826667
1	0
1	0.623333
1	0.73
1	0
1	0.69
1	0
1	0
1	0.49
1	0
1	0
1	0.796667
1	0.58
1	0.896667
2	0.146667
2	0.86
2	0.81
2	0
2	0.823333
2	0
2	0
2	0.613333
2	0.636667
2	0.116667
2	0.876667
2	0.386667
2	0
2	0.55
2	0
2	0
2	0.78
2	0.453333
2	0.5
2	0.693333
2	0
2	0
2	0.203333
2	0.593333
2	0.446667
2	0.22
2	0.136667
2	0.153333
2	0.593333
2	0.35
2	0.7
2	0.156667
2	0.636667
2	0.11
2	0
2	0.556667
2	0.0366667
2	0.873333
2	0.583333
2	0
2	0
2	0.166667
2	0.123333
2	0.363333
2	0.173333
2	0.61
2	0.686667
2	0.696667
2	0.543333
2	0
2	0.546667
2	0
2	0.856667
2	0.903333
2	0.693333
2	0.64
2	0.27
2	0.79
2	0.453333
2	0.52
2	0.716667
2	0
2	0.503333
2	0.723333
2	0.686667
2	0.683333
2	0.656667
2	0.806667
2	0.703333
2	0.43
2	0
2	0
2	0
2	0.42
2	0
2	0.486667
2	0.9
2	0
2	0.673333
2	0.703333
2	0
2	0
2	0.776667
2	0.78
2	0.3
2	0.14
2	0.263333
2	0
2	0.726667
2	0.396667
2	0.766667
2	0.69
2	0
2	0.656667
2	0.666667
2	0.32
2	0.253333
2	0.406667
2	0.656667
2	0
3	0.813333
3	0.516667
3	0.473333
3	0.0933333
3	0.773333
3	0
3	0.7
3	0.67
3	0.426667
3	0
3	0.0333333
3	0
3	0.84
3	0
3	0.02
3	0.703333
3	0
3	0
3	0.826667
3	0
3	0
3	0
3	0.323333
3	0.643333
3	0.79
3	0
3	0
3	0
3	0
3	0.863333
3	0.596667
3	0.633333
3	0.706667
3	0
3	0.356667
3	0.496667
3	0.86
3	0.8
3	0
3	0.68
3	0.216667
3	0.376667
3	0.47
3	0.8
3	0.233333
3	0.823333
3	0
3	0.583333
3	0.756667
3	0.503333
3	0.833333
3	0
3	0.62
3	0.343333
3	0.54
3	0.773333
3	0.566667
3	0.723333
3	0.183333
3	0.683333
3	0.11
3	0.596667
3	0.566667
3	0
3	0.303333
3	0.27
3	0
3	0.526667
3	0.72
3	0
3	0.66
3	0
3	0.29
3	0
3	0
3	0.716667
3	0
3	0
3	0.54
3	0
3	0
3	0
3	0
3	0.463333
3	0
3	0
3	0.526667
3	0.76
3	0.476667
3	0.686667
3	0.7
3	0.29
3	0
3	0.0933333
3	0.293333
3	0.806667
3	0
3	0
3	0.283333
3	0
4	0
4	0
4	0.33
4	0
4	0.813333
4	0.66
4	0.136667
4	0
4	0.603333
4	0.466667
4	0.533333
4	0.84
4	0.29
4	0.856667
4	0
4	0.76
4	0.61
4	0
4	0.03
4	0
4	0.513333
4	0.286667
4	0.573333
4	0.77
4	0
4	0
4	0
4	0.783333
4	0
4	0.0766667
4	0.58
4	0.833333
4	0.696667
4	0.62
4	0.77
4	0.606667
4	0
4	0
4	0
4	0.05
4	0.666667
4	0.353333
4	0.836667
4	0.72
4	0.7
4	0
4	0.62
4	0
4	0
4	0.473333
4	0.686667
4	0.213333
4	0.703333
4	0.66
4	0.703333
4	0.886667
4	0.773333
4	0
4	0.343333
4	0
4	0.616667
4	0.313333
4	0.313333
4	0.766667
4	0.606667
4	0
4	0.806667
4	0.696667
4	0.62
4	0.59
4	0.423333
4	0.12
4	0
4	0.576667
4	0.623333
4	0.636667
4	0.35
4	0.843333
4	0.623333
4	0
4	0.693333
4	0.376667
4	0
4	0
4	0.34
4	0.29
4	0.793333
4	0
4	0.72
4	0.26
4	0.853333
4	0.273333
4	0.383333
4	0.623333
4	0
4	0.86
4	0.646667
4	0.553333
4	0
4	0
5	0.636667
5	0.726667
5	0.0633333
5	0
5	0.763333
5	0.536667
5	0.373333
5	0.833333
5	0.706667
5	0
5	0.54
5	0
5	0
5	0
5	0.43
5	0.826667
5	0
5	0.75
5	0.04
5	0.84
5	0.406667
5	0.0533333
5	0.756667
5	0.306667
5	0.753333
5	0
5	0.446667
5	0.66
5	0.566667
5	0
5	0.623333
5	0.446667
5	0.203333
5	0
5	0
5	0.736667
5	0.2
5	0.626667
5	0.753333
5	0.03
5	0
5	0
5	0
5	0.77
5	0.833333
5	0.566667
5	0.373333
5	0
5	0.246667
5	0.54
5	0
5	0.05
5	0.87
5	0
5	0
5	0
5	0.416667
5	0.0733333
5	0.616667
5	0
5	0.873333
5	0
5	0.846667
5	0.02
5	0.646667
5	0.753333
5	0.87
5	0.726667
5	0.85
5	0.01
5	0
5	0
5	0.693333
5	0.753333
5	0
5	0.83
5	0
5	0.17
5	0.34
5	0.653333
5	0.263333
5	0.63
5	0
5	0.81
5	0.633333
5	0
5	0.4
5	0.246667
5	0.666667
5	0.58
5	0.673333
5	0.766667
5	0.04
5	0.62
5	0.253333
5	0.713333
5	0
5	0
5	0
5	0.843333
6	0.0566667
6	0.776667
6	0.0766667
6	0.326667
6	0.38
6	0
6	0.506667
6	0.276667
6	0.456667
6	0
6	0.443333
6	0.52
6	0
6	0.79
6	0
6	0
6	0
6	0.166667
6	0
6	0.443333
6	0.113333
6	0.55
6	0.523333
6	0.676667
6	0
6	0.696667
6	0
6	0
6	0.793333
6	0.0133333
6	0.846667
6	0.426667
6	0
6	0
6	0.776667
6	0
6	0.75
6	0
6	0.333333
6	0.863333
6	0.12
6	0.00666667
6	0
6	0.446667
6	0
6	0.453333
6	0.466667
6	0.13
6	0.666667
6	0.74
6	0
6	0.04
6	0
6	0.653333
6	0.0133333
6	0.51
6	0.793333
6	0.65
6	0.726667
6	0.0766667
6	0
6	0.0333333
6	0.763333
6	0.223333
6	0.123333
6	0.49
6	0
6	0
6	0.656667
6	0
6	0.426667
6	0.48
6	0.706667
6	0
6	0.36
6	0
6	0.343333
6	0
6	0.0233333
6	0
6	0.716667
6	0.433333
6	0.69
6	0.493333
6	0.02
6	0.63
6	0
6	0.54
6	0
6	0.4
6	0.86
6	0.09
6	0.34
6	0.77
6	0
6	0.6
6	0.566667
6	0
6	0.116667
6	0
7	0.853333
7	0.536667
7	0
7	0.49
7	0.69
7	0.00333333
7	0.673333
7	0.736667
7	0
7	0.706667
7	0
7	0
7	0.703333
7	0.81
7	0
7	0.473333
7	0.67
7	0.586667
7	0
7	0.72
7	0.71
7	0.593333
7	0
7	0
7	0
7	0.486667
7	0.0333333
7	0.82
7	0
7	0
7	0.426667
7	0.39
7	0.143333
7	0.403333
7	0
7	0
7	0.343333
7	0.66
7	0.156667
7	0.346667
7	0.506667
7	0
7	0
7	0.523333
7	0.866667
7	0.8
7	0
7	0.183333
7	0
7	0.63
7	0
7	0
7	0.883333
7	0.75
7	0
7	0
7	0
7	0.106667
7	0.65
7	0
7	0.16
7	0.283333
7	0.47
7	0.146667
7	0
7	0.576667
7	0.66
7	0.573333
7	0.753333
7	0.373333
7	0.76
7	0
7	0.0733333
7	0.243333
7	0
7	0
7	0
7	0
7	0
7	0.493333
7	0
7	0.0133333
7	0.783333
7	0
7	0
7	0.36
7	0
7	0
7	0.506667
7	0.373333
7	0.32
7	0
7	0.243333
7	0.586667
7	0
7	0
7	0
7	0.776667
7	0.696667
7	0.746667
8	0.8
8	0.803333
8	0
8	0
8	0
8	0.716667
8	0
8	0.506667
8	0.473333
8	0.636667
8	0.806667
8	0
8	0.33
8	0.82
8	0.35
8	0.526667
8	0.233333
8	0.5
8	0
8	0.44
8	0.58
8	0
8	0.3
8	0
8	0.0333333
8	0
8	0
8	0.206667
8	0.0966667
8	0.816667
8	0.576667
8	0.5
8	0.41
8	0.296667
8	0.63
8	0
8	0
8	0.72
8	0
8	0.513333
8	0.77
8	0.786667
8	0.516667
8	0.646667
8	0.743333
8	0.37
8	0.0433333
8	0
8	0.46
8	0.35
8	0.276667
8	0
8	0
8	0
8	0
8	0.886667
8	0.593333
8	0
8	0.0233333
8	0.25
8	0.76
8	0
8	0.23
8	0.56
8	0.573333
8	0.52
8	0.733333
8	0
8	0.583333
8	0.236667
8	0.11
8	0
8	0.74
8	0
8	0.573333
8	0.32
8	0.663333
8	0.47
8	0.433333
8	0.523333
8	0.503333
8	0.05
8	0
8	0.626667
8	0.716667
8	0.276667
8	0.633333
8	0.373333
8	0
8	0.626667
8	0.316667
8	0.203333
8	0.72
8	0.696667
8	0.783333
8	0
8	0.623333
8	0.633333
8	0.67
8	0.69
9	0.296667
9	0.613333
9	0.756667
9	0.0533333
9	0
9	0.61
9	0
9	0.506667
9	0.71
9	0.743333
9	0.713333
9	0.103333
9	0.226667
9	0.62
9	0
9	0.653333
9	0.01
9	0
9	0
9	0
9	0
9	0.56
9	0.656667
9	0
9	0.393333
9	0.523333
9	0.22
9	0.343333
9	0.253333
9	0
9	0.0866667
9	0.27
9	0.04
9	0.583333
9	0.243333
9	0.376667
9	0.733333
9	0
9	0.11
9	0.403333
9	0
9	0.363333
9	0
9	0
9	0
9	0
9	0.423333
9	0
9	0.796667
9	0.82
9	0
9	0.386667
9	0.616667
9	0
9	0
9	0.663333
9	0.426667
9	0.0633333
9	0.03
9	0
9	0.233333
9	0
9	0
9	0.316667
9	0
9	0.33
9	0.436667
9	0
9	0
9	0
9	0.54
9	0.0233333
9	0.373333
9	0
9	0
9	0
9	0.473333
9	0
9	0.59
9	0
9	0
9	0
9	0.503333
9	0.743333
9	0.323333
9	0.00333333
9	0.48
9	0
9	0
9	0.643333
9	0.68
9	0.0366667
9	0
9	0
9	0.203333
9	0.816667
9	0.616667
9	0.38
9	0
9	0
10	0.583333
10	0.31
10	0.333333
10	0
10	0.75
10	0
10	0.0866667
10	0.73
10	0.866667
10	0.48
10	0
10	0.233333
10	0
10	0.486667
10	0.71
10	0
10	0.11
10	0
10	0
10	0.306667
10	0.306667
10	0.31
10	0.506667
10	0.593333
10	0.34
10	0.82
10	0.636667
10	0
10	0.833333
10	0
10	0.0433333
10	0.103333
10	0
10	0
10	0.246667
10	0
10	0.276667
10	0.863333
10	0.746667
10	0
10	0.816667
10	0.656667
10	0.363333
10	0.35
10	0.47
10	0.163333
10	0.0333333
10	0.58
10	0.643333
10	0
10	0.593333
10	0.666667
10	0.63
10	0.65
10	0.553333
10	0
10	0.273333
10	0.703333
10	0
10	0.59
10	0
10	0
10	0.26
10	0
10	0.78
10	0.24
10	0.0733333
10	0.663333
10	0.26
10	0
10	0
10	0.04
10	0.74
10	0
10	0
10	0
10	0
10	0.703333
10	0
10	0
10	0.723333
10	0
10	0
10	0.436667
10	0
10	0
10	0
10	0.67
10	0
10	0.506667
10	0
10	0.796667
10	0.166667
10	0
10	0
10	0.27
10	0.726667
10	0
10	0.77
10	0.393333
11	0
11	0.463333
11	0
11	0
11	0
11	0
11	0.12
11	0.466667
11	0
11	0.593333
11	0
11	0
11	0.543333
11	0.283333
11	0.546667
11	0.62
11	0
11	0.223333
11	0
11	0
11	0
11	0
11	0.37
11	0
11	0
11	0.0933333
11	0.79
11	0.76
11	0
11	0.01
11	0.11
11	0.0266667
11	0
11	0.58
11	0.603333
11	0.473333
11	0.703333
11	0.303333
11	0.12
11	0
11	0
11	0.546667
11	0.28
11	0
11	0.146667
11	0.22
11	0.403333
11	0.746667
11	0
11	0.203333
11	0
11	0.423333
11	0
11	0
11	0
11	0.716667
11	0.95
11	0.14
11	0.476667
11	0.413333
11	0.72
11	0
11	0.396667
11	0.106667
11	0.0133333
11	0.39
11	0
11	0.676667
11	0.493333
11	0.413333
11	0.36
11	0.63
11	0.613333
11	0.253333
11	0.553333
11	0.223333
11	0.57
11	0
11	0
11	0.72
11	0.81
11	0.773333
11	0.666667
11	0.63
11	0.663333
11	0.543333
11	0.12
11	0.273333
11	0
11	0
11	0.67
11	0.39
11	0.543333
11	0.5
11	0
11	0.46
11	0
11	0.523333
11	0
11	0
12	0.29
12	0
12	0.33
12	0.786667
12	0
12	0.266667
12	0.32
12	0
12	0.73
12	0.836667
12	0.673333
12	0
12	0.606667
12	0
12	0.393333
12	0.566667
12	0.113333
12	0.683333
12	0.523333
12	0
12	0.603333
12	0
12	0.02
12	0
12	0.0833333
12	0
12	0
12	0.836667
12	0.05
12	0.82
12	0
12	0.7
12	0.273333
12	0
12	0
12	0
12	0.0666667
12	0
12	0
12	0
12	0
12	0.693333
12	0.44
12	0.0533333
12	0
12	0.28
12	0.00666667
12	0
12	0.0333333
12	0.59
12	0.0166667
12	0
12	0
12	0.47
12	0
12	0.633333
12	0
12	0.326667
12	0.146667
12	0
12	0
12	0.506667
12	0
12	0
12	0.183333
12	0.233333
12	0
12	0
12	0.716667
12	0
12	0.873333
12	0
12	0.236667
12	0
12	0.276667
12	0
12	0.396667
12	0.61
12	0.636667
12	0.286667
12	0
12	0
12	0.35
12	0.566667
12	0.8
12	0.69
12	0.663333
12	0.416667
12	0
12	0
12	0
12	0.45
12	0.636667
12	0.366667
12	0.263333
12	0.81
12	0
12	0
12	0
12	0.0633333
13	0.32
13	0.84
13	0.42
13	0
13	0.246667
13	0.786667
13	0
13	0
13	0
13	0.576667
13	0
13	0
13	0.943333
13	0
13	0
13	0.85
13	0.72
13	0
13	0
13	0
13	0
13	0.18
13	0
13	0
13	0.203333
13	0.33
13	0
13	0
13	0.653333
13	0.196667
13	0
13	0.783333
13	0
13	0.76
13	0.606667
13	0.593333
13	0.58
13	0.436667
13	0
13	0
13	0
13	0.58
13	0.01
13	0.316667
13	0
13	0.22
13	0.0366667
13	0
13	0.403333
13	0.66
13	0.653333
13	0.733333
13	0.85
13	0.27
13	0
13	0.71
13	0
13	0.626667
13	0.453333
13	0
13	0.463333
13	0.39
13	0.133333
13	0
13	0
13	0.816667
13	0.0666667
13	0.816667
13	0.706667
13	0.84
13	0.66
13	0.423333
13	0
13	0.3
13	0
13	0.82
13	0
13	0.666667
13	0.486667
13	0.676667
13	0
13	0.733333
13	0.376667
13	0.506667
13	0.22
13	0.166667
13	0.82
13	0.05
13	0.0166667
13	0
13	0
13	0.0666667
13	0.503333
13	0.02
13	0.05
13	0.59
13	0.81
13	0
13	0
13	0
14	0.05
14	0
14	0.0566667
14	0.613333
14	0
14	0.763333
14	0.683333
14	0
14	0.556667
14	0
14	0.653333
14	0.37
14	0.716667
14	0.31
14	0.323333
14	0
14	0.05
14	0
14	0.12
14	0.46
14	0.47
14	0.733333
14	0.17
14	0.353333
14	0.263333
14	0.116667
14	0.786667
14	0.00333333
14	0
14	0.376667
14	0.353333
14	0
14	0.363333
14	0
14	0
14	0.543333
14	0.29
14	0.303333
14	0
14	0.12
14	0.37
14	0
14	0
14	0.163333
14	0
14	0
14	0.56
14	0.233333
14	0.656667
14	0.486667
14	0
14	0.666667
14	0
14	0
14	0.263333
14	0
14	0.38
14	0.01
14	0.776667
14	0.58
14	0.693333
14	0.656667
14	0.47
14	0
14	0
14	0.483333
14	0
14	0
14	0.586667
14	0
14	0.37
14	0.626667
14	0.55
14	0.823333
14	0.36
14	0.736667
14	0.81
14	0
14	0
14	0.473333
14	0.05
14	0.483333
14	0.57
14	0
14	0
14	0.533333
14	0.76
14	0
14	0.183333
14	0
14	0.343333
14	0
14	0
14	0.35
14	0.533333
14	0.506667
14	0.813333
14	0.1
14	0
14	0.27
15	0.27
15	0.723333
15	0
15	0.623333
15	0
15	0
15	0.496667
15	0.756667
15	0.363333
15	0.693333
15	0.483333
15	0
15	0
15	0
15	0.03
15	0.143333
15	0.02
15	0
15	0.44
15	0.483333
15	0
15	0
15	0.183333
15	0.296667
15	0
15	0
15	0
15	0
15	0.686667
15	0.766667
15	0
15	0.0566667
15	0.283333
15	0.72
15	0
15	0.04
15	0
15	0
15	0.17
15	0.243333
15	0.65
15	0
15	0.213333
15	0
15	0.376667
15	0
15	0
15	0
15	0.68
15	0.393333
15	0.666667
15	0
15	0.67
15	0.0766667
15	0
15	0.103333
15	0
15	0
15	0
15	0.59
15	0
15	0
15	0
15	0
15	0.776667
15	0.436667
15	0
15	0
15	0
15	0
15	0
15	0.166667
15	0
15	0
15	0.5
15	0.75
15	0.62
15	0.756667
15	0
15	0.783333
15	0.396667
15	0.683333
15	0.273333
15	0.26
15	0
15	0.02
15	0.756667
15	0
15	0
15	0.573333
15	0.373333
15	0
15	0
15	0.753333
15	0.373333
15	0.0266667
15	0.09
15	0.62
15	0
15	0.0333333
16	0.87
16	0.596667
16	0.663333
16	0.79
16	0.206667
16	0.0833333
16	0
16	0
16	0
16	0
16	0.666667
16	0.36
16	0
16	0.336667
16	0
16	0
16	0.356667
16	0.4
16	0.31
16	0
16	0.0266667
16	0
16	0
16	0.613333
16	0.78
16	0
16	0.303333
16	0
16	0
16	0
16	0
16	0
16	0.41
16	0
16	0.49
16	0.453333
16	0
16	0
16	0
16	0
16	0.756667
16	0.713333
16	0.12
16	0
16	0
16	0
16	0.216667
16	0.5
16	0
16	0.25
16	0.823333
16	0
16	0.856667
16	0.186667
16	0
16	0.423333
16	0.06
16	0
16	0.21
16	0
16	0
16	0.413333
16	0
16	0.403333
16	0.41
16	0
16	0.46
16	0.15
16	0.633333
16	0
16	0
16	0.623333
16	0.253333
16	0.366667
16	0
16	0
16	0
16	0.546667
16	0.753333
16	0.263333
16	0.433333
16	0
16	0.443333
16	0
16	0.596667
16	0
16	0.00333333
16	0.13
16	0.41
16	0.0733333
16	0.646667
16	0.673333
16	0.5
16	0
16	0.606667
16	0.01
16	0
16	0.583333
16	0
16	0.33
17	0.343333
17	0.306667
17	0
17	0.163333
17	0.73
17	0.86
17	0
17	0.566667
17	0.613333
17	0
17	0.313333
17	0
17	0.203333
17	0
17	0.783333
17	0
17	0.756667
17	0.14
17	0
17	0
17	0.266667
17	0.486667
17	0
17	0.0233333
17	0.533333
17	0.186667
17	0.456667
17	0
17	0.576667
17	0.466667
17	0.756667
17	0.0833333
17	0.796667
17	0
17	0.843333
17	0
17	0.44
17	0.453333
17	0
17	0.763333
17	0
17	0
17	0
17	0
17	0.3
17	0
17	0.513333
17	0
17	0
17	0.0433333
17	0.446667
17	0.293333
17	0.576667
17	0.32
17	0.206667
17	0.55
17	0
17	0.586667
17	0.28
17	0.456667
17	0
17	0
17	0.75
17	0.186667
17	0.136667
17	0.563333
17	0
17	0.603333
17	0
17	0
17	0.606667
17	0.713333
17	0.316667
17	0
17	0.00666667
17	0
17	0.156667
17	0.663333
17	0.29
17	0.373333
17	0.536667
17	0.0666667
17	0.303333
17	0.746667
17	0.643333
17	0
17	0.27
17	0
17	0.416667
17	0
17	0
17	0
17	0
17	0.796667
17	0.6
17	0
17	0
17	0
17	0
17	0
18	0.0733333
18	0.76
18	0.923333
18	0.726667
18	0.22
18	0
18	0.45
18	0
18	0
18	0.693333
18	0.573333
18	0
18	0.0366667
18	0.446667
18	0
18	0
18	0.646667
18	0.38
18	0
18	0.796667
18	0
18	0.223333
18	0.423333
18	0
18	0.0966667
18	0.536667
18	0
18	0
18	0.476667
18	0.536667
18	0
18	0
18	0
18	0.0133333
18	0.853333
18	0.18
18	0
18	0.243333
18	0
18	0.24
18	0.646667
18	0
18	0
18	0.426667
18	0
18	0.61
18	0
18	0.126667
18	0.56
18	0.233333
18	0.783333
18	0.933333
18	0.656667
18	0
18	0
18	0.623333
18	0
18	0
18	0
18	0
18	0
18	0.31
18	0.496667
18	0
18	0
18	0
18	0
18	0.633333
18	0.556667
18	0
18	0.803333
18	0
18	0.54
18	0.14
18	0
18	0
18	0.663333
18	0.0966667
18	0.296667
18	0
18	0.256667
18	0
18	0.6
18	0
18	0
18	0.84
18	0.78
18	0
18	0
18	0
18	0
18	0
18	0.733333
18	0.716667
18	0.633333
18	0.413333
18	0
18	0.386667
18	0.02
18	0.74
19	0
19	0
19	0.72
19	0
19	0
19	0
19	0.223333
19	0.57
19	0
19	0.5
19	0.0533333
19	0
19	0.176667
19	0
19	0.56
19	0.343333
19	0.663333
19	0.193333
19	0
19	0
19	0
19	0
19	0.553333
19	0.72
19	0
19	0
19	0.703333
19	0
19	0.526667
19	0.35
19	0.743333
19	0.53
19	0
19	0
19	0
19	0
19	0.47
19	0.01
19	0
19	0
19	0.673333
19	0
19	0.216667
19	0.55
19	0.21
19	0.28
19	0
19	0
19	0.44
19	0.77
19	0.666667
19	0.686667
19	0.2
19	0
19	0.736667
19	0.643333
19	0
19	0
19	0.0566667
19	0
19	0
19	0.173333
19	0.35
19	0.82
19	0.436667
19	0
19	0
19	0.756667
19	0
19	0.383333
19	0.03
19	0.136667
19	0
19	0.88
19	0.376667
19	0.153333
19	0.596667
19	0.606667
19	0
19	0.08
19	0
19	0
19	0
19	0.683333
19	0
19	0
19	0.306667
19	0
19	0
19	0.786667
19	0.16
19	0
19	0.763333
19	0
19	0.193333
19	0
19	0.753333
19	0
19	0
19	0.53
20	0
20	0
20	0
20	0
20	0
20	0
20	0
20	0.296667
20	0
20	0
20	0
20	0.316667
20	0.68
20	0.0233333
20	0.796667
20	0
20	0
20	0.07
20	0.256667
20	0.223333
20	0
20	0
20	0
20	0
20	0
20	0
20	0.633333
20	0
20	0.236667
20	0
20	0.28
20	0
20	0
20	0
20	0
20	0
20	0.196667
20	0
20	0.79
20	0.553333
20	0.716667
20	0.336667
20	0
20	0.106667
20	0
20	0
20	0
20	0.593333
20	0
20	0
20	0
20	0.673333
20	0
20	0
20	0.15
20	0
20	0.646667
20	0.58
20	0.136667
20	0
20	0
20	0.626667
20	0
20	0.46
20	0
20	0
20	0.563333
20	0
20	0.0833333
20	0
20	0
20	0
20	0.196667
20	0.0366667
20	0
20	0.593333
20	0.663333
20	0
20	0.586667
20	0
20	0
20	0.736667
20	0
20	0
20	0.896667
20	0
20	0.693333
20	0
20	0.573333
20	0.25
20	0
20	0
20	0.643333
20	0
20	0.0233333
20	0
20	0
20	0
20	0
[truncated: 1,001 more rows]

## Sheet: Figure 2b
Mutant Rank	Proportion of Mutants
1	0.826667
1	0
1	0
1	0
1	0
1	0.72
1	0.306667
1	0
1	0.73
1	0.866667
1	0.67
1	0.876667
1	0.23
1	0.596667
1	0
1	0
1	0.803333
1	0.37
1	0
1	0.75
1	0
1	0.76
1	0
1	0.446667
1	0.16
1	0.683333
1	0
1	0.92
1	0.72
1	0.593333
1	0.61
1	0.943333
1	0.713333
1	0.87
1	0.593333
1	0.826667
1	0.21
1	0
1	0.713333
1	0
1	0.466667
1	0.436667
1	0.64
1	0
1	0
1	0.58
1	0.683333
1	0.79
1	0
1	0.876667
1	0.573333
1	0.416667
1	0
1	0.6
1	0.493333
1	0.686667
1	0.72
1	0
1	0.766667
1	0.17
1	0.786667
1	0.64
1	0.793333
1	0.883333
1	0
1	0.673333
1	0.276667
1	0
1	0.593333
1	0.536667
1	0.8
1	0.883333
1	0.79
1	0.296667
1	0.756667
1	0.826667
1	0.71
1	0
1	0.66
1	0.42
1	0
1	0.713333
1	0.696667
1	0.676667
1	0
1	0.643333
1	0.206667
1	0.596667
1	0.876667
1	0
1	0
1	0.0466667
1	0.363333
1	0.74
1	0.893333
1	0.75
1	0.613333
1	0.163333
1	0.496667
1	0.646667
2	0.21
2	0.403333
2	0
2	0
2	0.726667
2	0.696667
2	0.34
2	0.63
2	0
2	0.69
2	0.93
2	0
2	0.433333
2	0.923333
2	0.62
2	0.00333333
2	0.903333
2	0.793333
2	0
2	0.47
2	0
2	0.883333
2	0
2	0.13
2	0.49
2	0.796667
2	0
2	0.37
2	0.81
2	0.696667
2	0.593333
2	0.603333
2	0.7
2	0.64
2	0.853333
2	0.606667
2	0.0833333
2	0.616667
2	0.1
2	0.876667
2	0.616667
2	0.766667
2	0
2	0.26
2	0.77
2	0.6
2	0.793333
2	0.443333
2	0.163333
2	0
2	0.34
2	0
2	0.0366667
2	0.683333
2	0.516667
2	0.673333
2	0.623333
2	0
2	0
2	0.636667
2	0.27
2	0.183333
2	0.72
2	0.926667
2	0.723333
2	0.516667
2	0.74
2	0.673333
2	0
2	0.153333
2	0.383333
2	0.863333
2	0.426667
2	0
2	0.563333
2	0.686667
2	0.453333
2	0.73
2	0.786667
2	0
2	0
2	0.81
2	0
2	0
2	0.82
2	0.63
2	0.216667
2	0.553333
2	0
2	0.76
2	0.753333
2	0.693333
2	0
2	0.346667
2	0.626667
2	0.43
2	0.633333
2	0
2	0.793333
2	0.343333
3	0.836667
3	0.923333
3	0.856667
3	0.906667
3	0
3	0.283333
3	0.01
3	0.773333
3	0.666667
3	0.86
3	0.83
3	0
3	0.766667
3	0
3	0.33
3	0.726667
3	0.0633333
3	0.936667
3	0
3	0.406667
3	0.723333
3	0.863333
3	0.666667
3	0.0866667
3	0.746667
3	0.54
3	0.726667
3	0.626667
3	0
3	0
3	0.496667
3	0
3	0
3	0.723333
3	0.843333
3	0.78
3	0.373333
3	0.62
3	0.483333
3	0
3	0.276667
3	0
3	0.54
3	0.643333
3	0
3	0.16
3	0
3	0
3	0
3	0.583333
3	0.703333
3	0.73
3	0.72
3	0.18
3	0.85
3	0.673333
3	0.866667
3	0
3	0.84
3	0.263333
3	0.356667
3	0
3	0
3	0.89
3	0.13
3	0.783333
3	0.0266667
3	0.37
3	0.573333
3	0.676667
3	0.733333
3	0
3	0.726667
3	0
3	0.163333
3	0.683333
3	0.73
3	0.56
3	0.6
3	0.716667
3	0.21
3	0.606667
3	0.813333
3	0
3	0
3	0
3	0.613333
3	0.146667
3	0.726667
3	0.176667
3	0
3	0.803333
3	0.666667
3	0.34
3	0.616667
3	0.253333
3	0.12
3	0.693333
3	0.0233333
3	0.553333
4	0
4	0
4	0
4	0.54
4	0.703333
4	0.486667
4	0
4	0
4	0
4	0.573333
4	0.86
4	0.313333
4	0.236667
4	0.75
4	0
4	0.763333
4	0.236667
4	0.776667
4	0
4	0.186667
4	0
4	0.236667
4	0
4	0.33
4	0
4	0.493333
4	0
4	0
4	0.803333
4	0
4	0
4	0.513333
4	0.87
4	0
4	0.836667
4	0.0433333
4	0
4	0.79
4	0.71
4	0
4	0
4	0.27
4	0.296667
4	0.506667
4	0
4	0.0166667
4	0
4	0.846667
4	0
4	0.00333333
4	0
4	0
4	0.713333
4	0.51
4	0
4	0.0233333
4	0.333333
4	0.72
4	0.833333
4	0.85
4	0
4	0.133333
4	0.323333
4	0.836667
4	0.773333
4	0.85
4	0
4	0.793333
4	0
4	0.35
4	0.88
4	0.74
4	0
4	0.09
4	0.08
4	0
4	0.65
4	0.803333
4	0
4	0
4	0.853333
4	0.213333
4	0
4	0.803333
4	0.06
4	0.796667
4	0.67
4	0.306667
4	0
4	0.506667
4	0.446667
4	0.883333
4	0
4	0
4	0.486667
4	0.843333
4	0.33
4	0.763333
4	0
4	0
5	0
5	0.00333333
5	0.203333
5	0.716667
5	0.623333
5	0
5	0.416667
5	0
5	0.563333
5	0.556667
5	0
5	0.816667
5	0.583333
5	0.686667
5	0.77
5	0.853333
5	0.69
5	0.543333
5	0.103333
5	0
5	0.786667
5	0.62
5	0
5	0.186667
5	0.83
5	0
5	0.343333
5	0
5	0.69
5	0.83
5	0
5	0
5	0
5	0.0933333
5	0.533333
5	0
5	0.616667
5	0
5	0.186667
5	0
5	0
5	0.506667
5	0.693333
5	0.7
5	0.153333
5	0.523333
5	0
5	0
5	0.166667
5	0.6
5	0
5	0
5	0
5	0.44
5	0.493333
5	0.0766667
5	0
5	0.44
5	0
5	0.513333
5	0.76
5	0
5	0
5	0.426667
5	0
5	0
5	0
5	0.853333
5	0.79
5	0.786667
5	0
5	0.616667
5	0
5	0.456667
5	0.85
5	0.803333
5	0
5	0.723333
5	0.373333
5	0.88
5	0
5	0.35
5	0.726667
5	0.883333
5	0.153333
5	0.826667
5	0.38
5	0.753333
5	0.733333
5	0.366667
5	0.74
5	0.553333
5	0.493333
5	0.616667
5	0.0266667
5	0
5	0
5	0
5	0.07
5	0.79
6	0.316667
6	0.52
6	0
6	0.71
6	0.87
6	0.5
6	0.73
6	0.38
6	0.653333
6	0.793333
6	0
6	0.403333
6	0.67
6	0.796667
6	0.58
6	0
6	0.103333
6	0
6	0
6	0.15
6	0.323333
6	0.203333
6	0
6	0.626667
6	0
6	0.626667
6	0.71
6	0.516667
6	0.453333
6	0
6	0.78
6	0.796667
6	0.726667
6	0.683333
6	0
6	0.6
6	0.596667
6	0
6	0.483333
6	0.41
6	0.81
6	0
6	0
6	0.856667
6	0.74
6	0.763333
6	0.0633333
6	0.02
6	0.783333
6	0.06
6	0.376667
6	0.853333
6	0
6	0
6	0.696667
6	0.563333
6	0.5
6	0
6	0.813333
6	0.476667
6	0.45
6	0
6	0.513333
6	0.766667
6	0.763333
6	0.72
6	0
6	0.93
6	0
6	0.196667
6	0
6	0
6	0.433333
6	0
6	0
6	0
6	0
6	0.51
6	0.473333
6	0.803333
6	0
6	0.29
6	0.793333
6	0.0966667
6	0
6	0.0466667
6	0.676667
6	0.643333
6	0
6	0.453333
6	0
6	0.19
6	0.256667
6	0.623333
6	0
6	0
6	0.65
6	0
6	0.88
6	0.796667
7	0.81
7	0.67
7	0.16
7	0
7	0.733333
7	0.493333
7	0
7	0.526667
7	0.513333
7	0.786667
7	0.06
7	0
7	0.446667
7	0
7	0.206667
7	0
7	0.0666667
7	0.39
7	0.693333
7	0.656667
7	0
7	0
7	0
7	0
7	0.833333
7	0.27
7	0.66
7	0.343333
7	0
7	0.09
7	0.49
7	0.0633333
7	0
7	0.736667
7	0.423333
7	0.423333
7	0.106667
7	0.553333
7	0
7	0.486667
7	0.29
7	0
7	0.713333
7	0
7	0.61
7	0.246667
7	0.743333
7	0
7	0.493333
7	0
7	0.77
7	0
7	0.606667
7	0.426667
7	0.00333333
7	0.846667
7	0
7	0.73
7	0.853333
7	0.83
7	0.426667
7	0
7	0
7	0
7	0
7	0.0966667
7	0.83
7	0
7	0.79
7	0.65
7	0.0133333
7	0.126667
7	0
7	0.756667
7	0.7
7	0.73
7	0
7	0.00666667
7	0.89
7	0.506667
7	0
7	0.0166667
7	0
7	0
7	0.63
7	0
7	0.83
7	0.643333
7	0
7	0.4
7	0.826667
7	0.743333
7	0
7	0.44
7	0
7	0.713333
7	0.246667
7	0.166667
7	0.273333
7	0.5
8	0
8	0
8	0.326667
8	0.436667
8	0
8	0.19
8	0.553333
8	0.35
8	0.413333
8	0
8	0.783333
8	0
8	0.7
8	0
8	0.813333
8	0.48
8	0.226667
8	0.106667
8	0
8	0.476667
8	0.1
8	0.683333
8	0
8	0.01
8	0.06
8	0
8	0
8	0.533333
8	0
8	0.526667
8	0.893333
8	0.00666667
8	0.38
8	0.903333
8	0
8	0.426667
8	0.65
8	0.62
8	0.47
8	0.423333
8	0.703333
8	0.52
8	0.476667
8	0.69
8	0.466667
8	0.693333
8	0
8	0.513333
8	0.23
8	0.35
8	0.73
8	0
8	0.04
8	0.703333
8	0
8	0.0566667
8	0
8	0
8	0
8	0
8	0.223333
8	0.41
8	0.426667
8	0
8	0.663333
8	0.77
8	0.553333
8	0.00333333
8	0.663333
8	0
8	0.223333
8	0
8	0.48
8	0.12
8	0.493333
8	0.876667
8	0
8	0
8	0
8	0.21
8	0.86
8	0
8	0.293333
8	0.533333
8	0.22
8	0.656667
8	0.473333
8	0.84
8	0
8	0.863333
8	0
8	0
8	0.783333
8	0
8	0.423333
8	0.68
8	0
8	0.823333
8	0.59
8	0.703333
9	0.58
9	0
9	0.0433333
9	0
9	0.773333
9	0.5
9	0
9	0
9	0
9	0
9	0.116667
9	0.386667
9	0.62
9	0
9	0
9	0
9	0.0233333
9	0.653333
9	0
9	0.426667
9	0.486667
9	0.71
9	0.586667
9	0.62
9	0
9	0
9	0
9	0.283333
9	0
9	0.07
9	0.05
9	0
9	0.04
9	0
9	0.776667
9	0
9	0
9	0.676667
9	0.656667
9	0.25
9	0.76
9	0.503333
9	0
9	0.513333
9	0
9	0.146667
9	0.123333
9	0.01
9	0.603333
9	0.763333
9	0
9	0.533333
9	0
9	0.24
9	0.17
9	0.556667
9	0.323333
9	0.16
9	0
9	0.0233333
9	0
9	0
9	0
9	0.59
9	0.566667
9	0
9	0
9	0
9	0.736667
9	0.73
9	0.843333
9	0
9	0.0133333
9	0.00333333
9	0
9	0.846667
9	0.51
9	0
9	0
9	0
9	0.743333
9	0
9	0.636667
9	0
9	0
9	0
9	0.236667
9	0
9	0.626667
9	0
9	0.77
9	0.766667
9	0
9	0.57
9	0
9	0.333333
9	0
9	0.316667
9	0.0133333
9	0.736667
10	0
10	0
10	0
10	0
10	0.22
10	0.733333
10	0
10	0.48
10	0.883333
10	0.866667
10	0
10	0.84
10	0
10	0.47
10	0.466667
10	0.273333
10	0.08
10	0.653333
10	0.666667
10	0
10	0.796667
10	0.0233333
10	0
10	0.23
10	0.133333
10	0.56
10	0.28
10	0.67
10	0.47
10	0
10	0.0566667
10	0
10	0.773333
10	0
10	0.48
10	0.82
10	0.0333333
10	0
10	0.426667
10	0
10	0.476667
10	0.00666667
10	0.113333
10	0
10	0
10	0.506667
10	0
10	0.54
10	0.713333
10	0.416667
10	0
10	0.75
10	0.723333
10	0.29
10	0
10	0
10	0.303333
10	0.616667
10	0.58
10	0.796667
10	0.596667
10	0
10	0
10	0
10	0
10	0.166667
10	0.856667
10	0.723333
10	0
10	0
10	0.253333
10	0.783333
10	0.733333
10	0.773333
10	0.21
10	0.296667
10	0
10	0
10	0.116667
10	0.8
10	0.546667
10	0
10	0.903333
10	0
10	0.67
10	0.05
10	0.12
10	0.183333
10	0.693333
10	0
10	0
10	0.18
10	0
10	0.676667
10	0.14
10	0.19
10	0.513333
10	0
10	0
10	0.35
11	0
11	0
11	0.673333
11	0.0233333
11	0
11	0
11	0.223333
11	0.18
11	0.186667
11	0
11	0.626667
11	0
11	0.66
11	0.553333
11	0
11	0.766667
11	0.693333
11	0
11	0.46
11	0.28
11	0.936667
11	0
11	0
11	0
11	0
11	0
11	0
11	0.3
11	0.05
11	0.806667
11	0
11	0.673333
11	0.856667
11	0
11	0.426667
11	0.56
11	0.863333
11	0.176667
11	0.31
11	0
11	0.0166667
11	0
11	0.736667
11	0
11	0
11	0.316667
11	0
11	0.776667
11	0.03
11	0.61
11	0.0133333
11	0
11	0
11	0
11	0.633333
11	0
11	0
11	0
11	0
11	0.266667
11	0.2
11	0.553333
11	0.37
11	0
11	0.473333
11	0.563333
11	0
11	0
11	0.616667
11	0.333333
11	0.826667
11	0.836667
11	0.71
11	0.63
11	0.623333
11	0.263333
11	0.403333
11	0.57
11	0.583333
11	0.513333
11	0.0333333
11	0
11	0.593333
11	0
11	0.643333
11	0
11	0.08
11	0
11	0.38
11	0.786667
11	0.106667
11	0.383333
11	0.846667
11	0.0933333
11	0.516667
11	0.04
11	0.06
11	0.383333
11	0.656667
11	0.133333
12	0
12	0.0466667
12	0.573333
12	0.796667
12	0.0466667
12	0
12	0.57
12	0
12	0
12	0
12	0.343333
12	0.6
12	0.79
12	0.806667
12	0
12	0.606667
12	0
12	0
12	0.05
12	0
12	0
12	0.673333
12	0.856667
12	0.54
12	0.36
12	0
12	0.8
12	0.223333
12	0
12	0
12	0.2
12	0.206667
12	0.386667
12	0.7
12	0.533333
12	0.07
12	0
12	0.656667
12	0.846667
12	0.6
12	0.00666667
12	0.44
12	0
12	0.643333
12	0.88
12	0
12	0
12	0.12
12	0.726667
12	0
12	0.106667
12	0.313333
12	0.713333
12	0.0433333
12	0
12	0
12	0
12	0
12	0
12	0.703333
12	0
12	0.656667
12	0.133333
12	0.0466667
12	0
12	0.0233333
12	0.0233333
12	0.42
12	0.206667
12	0.0433333
12	0.7
12	0.24
12	0.18
12	0
12	0.753333
12	0
12	0
12	0.733333
12	0.483333
12	0.686667
12	0.816667
12	0
12	0.496667
12	0
12	0.743333
12	0
12	0.18
12	0
12	0.27
12	0
12	0.813333
12	0
12	0
12	0
12	0.62
12	0.743333
12	0.55
12	0
12	0.476667
12	0.64
13	0.533333
13	0.46
13	0.33
13	0.09
13	0
13	0
13	0.693333
13	0.84
13	0
13	0
13	0.673333
13	0.0466667
13	0
13	0.476667
13	0.463333
13	0.54
13	0.456667
13	0.51
13	0
13	0.0266667
13	0
13	0.54
13	0.3
13	0
13	0
13	0.78
13	0.106667
13	0
13	0
13	0.64
13	0
13	0.603333
13	0.803333
13	0
13	0.66
13	0.223333
13	0
13	0
13	0.676667
13	0
13	0.746667
13	0.406667
13	0
13	0
13	0.44
13	0.633333
13	0
13	0.506667
13	0.733333
13	0
13	0
13	0.276667
13	0
13	0
13	0.00666667
13	0
13	0.0133333
13	0.09
13	0.126667
13	0
13	0
13	0
13	0
13	0
13	0.533333
13	0.356667
13	0.436667
13	0.153333
13	0.07
13	0.01
13	0.29
13	0
13	0
13	0
13	0
13	0.726667
13	0.786667
13	0
13	0
13	0.0133333
13	0.0866667
13	0.833333
13	0.446667
13	0.516667
13	0
13	0
13	0.823333
13	0.62
13	0.136667
13	0.486667
13	0
13	0.413333
13	0.763333
13	0
13	0
13	0.546667
13	0.04
13	0
13	0
13	0.53
14	0.69
14	0.273333
14	0
14	0
14	0.12
14	0
14	0.0566667
14	0
14	0
14	0.49
14	0.186667
14	0
14	0
14	0
14	0
14	0.863333
14	0
14	0.333333
14	0
14	0
14	0.276667
14	0
14	0.18
14	0.413333
14	0
14	0.636667
14	0.05
14	0.68
14	0.466667
14	0.34
14	0
14	0
14	0
14	0
14	0
14	0
14	0
14	0
14	0.82
14	0.34
14	0
14	0.656667
14	0
14	0
14	0
14	0.433333
14	0
14	0.0633333
14	0
14	0
14	0
14	0.266667
14	0.28
14	0
14	0.283333
14	0.666667
14	0
14	0.67
14	0
14	0
14	0.356667
14	0
14	0.423333
14	0
14	0.58
14	0.563333
14	0.816667
14	0
14	0.81
14	0
14	0
14	0.833333
14	0
14	0
14	0.17
14	0
14	0.78
14	0
14	0
14	0.833333
14	0
14	0.343333
14	0.266667
14	0.22
14	0.286667
14	0
14	0.03
14	0
14	0.0433333
14	0
14	0.183333
14	0
14	0.88
14	0
14	0
14	0.113333
14	0.146667
14	0
14	0
14	0.71
15	0
15	0
15	0.65
15	0.11
15	0
15	0.0133333
15	0.446667
15	0
15	0
15	0
15	0.75
15	0.876667
15	0.0966667
15	0
15	0.576667
15	0.673333
15	0.39
15	0.67
15	0.74
15	0
15	0
15	0.0933333
15	0
15	0.643333
15	0
15	0
15	0
15	0
15	0
15	0.27
15	0
15	0.743333
15	0.603333
15	0.176667
15	0
15	0.08
15	0
15	0.853333
15	0
15	0.246667
15	0.03
15	0.336667
15	0
15	0
15	0.526667
15	0.64
15	0.31
15	0.233333
15	0
15	0
15	0
15	0
15	0.0766667
15	0.496667
15	0.763333
15	0.39
15	0
15	0.74
15	0.583333
15	0
15	0.33
15	0.82
15	0
15	0.25
15	0
15	0.5
15	0
15	0.553333
15	0.346667
15	0.38
15	0
15	0
15	0
15	0
15	0
15	0
15	0.0433333
15	0
15	0
15	0
15	0.39
15	0
15	0.746667
15	0.536667
15	0
15	0.746667
15	0.493333
15	0
15	0.03
15	0
15	0
15	0
15	0.603333
15	0.72
15	0
15	0.836667
15	0
15	0.39
15	0.556667
15	0.49
16	0
16	0
16	0.72
16	0.35
16	0.743333
16	0.776667
16	0.53
16	0
16	0
16	0
16	0
16	0
16	0.26
16	0.16
16	0
16	0.18
16	0
16	0
16	0
16	0.616667
16	0.603333
16	0.703333
16	0
16	0
16	0.4
16	0
16	0
16	0
16	0.133333
16	0
16	0.53
16	0
16	0
16	0
16	0
16	0.783333
16	0
16	0.346667
16	0
16	0.66
16	0
16	0
16	0.536667
16	0.0666667
16	0.45
16	0.426667
16	0
16	0.283333
16	0.483333
16	0.523333
16	0.523333
16	0.24
16	0
16	0.0733333
16	0
16	0.69
16	0.416667
16	0.673333
16	0.523333
16	0
16	0
16	0.413333
16	0
16	0
16	0.37
16	0.42
16	0.7
16	0
16	0.793333
16	0.823333
16	0
16	0.06
16	0.773333
16	0
16	0.41
16	0
16	0
16	0
16	0
16	0
16	0
16	0.00333333
16	0.27
16	0
16	0.363333
16	0
16	0
16	0
16	0.32
16	0
16	0.54
16	0
16	0.673333
16	0.466667
16	0.86
16	0
16	0.746667
16	0
16	0
16	0
17	0
17	0
17	0
17	0
17	0
17	0.03
17	0
17	0.766667
17	0.366667
17	0
17	0
17	0
17	0
17	0.516667
17	0
17	0
17	0.29
17	0
17	0
17	0.656667
17	0.666667
17	0.65
17	0.24
17	0.35
17	0
17	0
17	0
17	0.88
17	0
17	0.123333
17	0.876667
17	0
17	0
17	0.633333
17	0.666667
17	0.0733333
17	0
17	0
17	0
17	0.36
17	0
17	0.446667
17	0
17	0
17	0.553333
17	0.28
17	0.543333
17	0
17	0
17	0
17	0.823333
17	0
17	0.496667
17	0
17	0
17	0.23
17	0.683333
17	0
17	0
17	0.196667
17	0
17	0.53
17	0
17	0.1
17	0
17	0
17	0
17	0
17	0.773333
17	0
17	0
17	0
17	0.73
17	0
17	0.713333
17	0
17	0.01
17	0
17	0.7
17	0.206667
17	0
17	0.633333
17	0
17	0.0433333
17	0
17	0
17	0.753333
17	0
17	0
17	0.52
17	0
17	0
17	0.483333
17	0
17	0.373333
17	0.5
17	0.02
17	0
17	0.00333333
17	0
18	0
18	0.313333
18	0.53
18	0
18	0.0666667
18	0
18	0.87
18	0.733333
18	0.73
18	0
18	0.863333
18	0.673333
18	0.533333
18	0.81
18	0
18	0
18	0.69
18	0.18
18	0.23
18	0
18	0
18	0.09
18	0
18	0
18	0.616667
18	0.643333
18	0.536667
18	0
18	0
18	0.376667
18	0
18	0
18	0
18	0
18	0
18	0.32
18	0
18	0.426667
18	0.59
18	0
18	0.243333
18	0.74
18	0
18	0
18	0.593333
18	0
18	0.0366667
18	0
18	0
18	0
18	0.906667
18	0.843333
18	0.57
18	0.0766667
18	0
18	0
18	0.0966667
18	0
18	0.74
18	0
18	0
18	0.686667
18	0.06
18	0
18	0.713333
18	0
18	0.14
18	0.613333
18	0
18	0
18	0
18	0
18	0.423333
18	0.56
18	0.66
18	0
18	0
18	0
18	0.68
18	0
18	0
18	0.193333
18	0.00333333
18	0.00333333
18	0.743333
18	0.336667
18	0.00666667
18	0
18	0.593333
18	0.576667
18	0
18	0
18	0.586667
18	0
18	0
18	0.33
18	0
18	0.106667
18	0
18	0.0833333
19	0
19	0.856667
19	0
19	0
19	0.29
19	0
19	0.00666667
19	0.366667
19	0
19	0
19	0.793333
19	0
19	0
19	0.363333
19	0
19	0
19	0
19	0
19	0.26
19	0.256667
19	0
19	0
19	0
19	0.723333
19	0
19	0
19	0.193333
19	0
19	0.0133333
19	0.00333333
19	0.05
19	0.213333
19	0
19	0.53
19	0
19	0.8
19	0
19	0
19	0
19	0
19	0.26
19	0.193333
19	0.796667
19	0
19	0.0666667
19	0
19	0.716667
19	0.516667
19	0
19	0.796667
19	0.00333333
19	0
19	0.823333
19	0
19	0.446667
19	0
19	0
19	0
19	0.66
19	0.0266667
19	0
19	0.476667
19	0.0233333
19	0.26
19	0.07
19	0
19	0.0966667
19	0
19	0.316667
19	0.313333
19	0.113333
19	0
19	0
19	0
19	0.0333333
19	0
19	0
19	0
19	0
19	0
19	0.743333
19	0
19	0
19	0
19	0.78
19	0.0466667
19	0.393333
19	0
19	0
19	0.47
19	0
19	0
19	0.286667
19	0.41
19	0.0966667
19	0.02
19	0
19	0
19	0
19	0
20	0.383333
20	0
20	0.566667
20	0.49
20	0.04
20	0.56
20	0
20	0
20	0
20	0.51
20	0
20	0.08
20	0.596667
20	0.76
20	0.596667
20	0
20	0
20	0.0933333
20	0.523333
20	0
20	0
20	0.65
20	0
20	0
20	0
20	0
20	0.393333
20	0
20	0
20	0
20	0
20	0
20	0.803333
20	0.91
20	0
20	0.05
20	0
20	0
20	0.00333333
20	0.64
20	0.666667
20	0
20	0
20	0
20	0.276667
20	0.413333
20	0
20	0
20	0.13
20	0
20	0
20	0.186667
20	0
20	0
20	0.563333
20	0
20	0.763333
20	0.223333
20	0
20	0
20	0
20	0.0333333
20	0
20	0.556667
20	0.646667
20	0
20	0.0633333
20	0.573333
20	0
20	0
20	0.296667
20	0
20	0
20	0.0733333
20	0.233333
20	0
20	0
20	0
20	0.356667
20	0
20	0.603333
20	0
20	0.0233333
20	0.573333
20	0.34
20	0
20	0.633333
20	0.203333
20	0
20	0.67
20	0
20	0
20	0
20	0.65
20	0
20	0.246667
20	0
20	0.793333
20	0
[truncated: 1,001 more rows]

## Sheet: Figure 3
Scenario I	Scenaio II	Scenario III	Scenario IV
0	-0.633333	-0.64	0.0133333
0.0866667	-0.766667	0	-0.223333
0.0833333	0.0533333	-0.406667	-0.753333
-0.566667	-0.396667	0	-0.643333
-0.593333	-0.626667	0.153333	-0.643333
0.72	0.436667	0	0.0733333
-0.709459	0.43299	-0.699659	-0.62
0	-0.00333333	-0.07	-0.0166667
0.398649	-0.29	0	0.183333
0	0	-0.656667	-0.583333
-0.35	0	0.673333	-0.883333
0	0	0.116667	0
-0.176667	0.09	-0.923333	0.257525
0.2	-0.0433333	0	-0.873333
-0.186667	-0.59	-0.816667	-0.91
-0.426667	-0.553333	-0.65	-0.23
0	-0.323333	-0.686667	0.6
0	-0.693333	-0.0633333	-0.236667
0.29	-0.686667	-0.583333	-0.856667
-0.35473	-0.556667	0	-0.88
0.64214	-0.106667	-0.174658	-0.89
0.636667	-0.716667	0	-0.06
0.673333	0	0	0
-0.55	0	-0.0966667	0
-0.816667	0	-0.05	0
-0.623333	0.156667	-0.543333	-0.516667
-0.303333	0.57	-0.196667	-0.533333
-0.806667	-0.826667	0.493333	0
-0.713333	-0.253333	0	-0.86
-0.473333	0	-0.666667	-0.616667
-0.22	-0.19	0.0566667	-0.37
-0.16	-0.738255	-0.04	0.308475
-0.666667	0.136667	0.33	0.716667
-0.913333	-0.734007	0	-0.246667
-0.17	0.82	0	0.213333
-0.3	0	-0.826667	-0.55
-0.819398	0	-0.706667	-0.1
-0.703333	-0.0933333	0	0.0266667
0.123333	-0.696667	-0.3	-0.753333
0.68	-0.66	0.12	-0.266667
-0.106667	0.283333	-0.256667	-0.102041
0	-0.491639	0.423333	-0.07
0	-0.72	0	-0.69
0.193333	0	-0.376667	0.0166667
0.373333	-0.55	-0.616667	-0.732203
0	0.113333	-0.05	-0.773333
0.413333	0.323333	-0.818182	0
0.213333	-0.69	0.0566667	-0.143333
-0.446667	0.363333	-0.17	-0.196667
-0.916667	0.541806	-0.636667	-0.78
-0.566667	-0.286667	-0.646667	-0.58
0	0	0	-0.75
-0.762542	-0.42	0.44	0
-0.67	-0.606667	-0.630137	-0.51
0	0.57	-0.377926	-0.83612
-0.5	-0.733333	0.536667	-0.433333
-0.197324	0.53	-0.46	-0.65
0	0.0766667	0	0.341137
0.00333333	0.0766667	-0.53	0.406667
-0.186667	0.26	0	-0.5
0.62	-0.686667	-0.58194	0.12
0.144295	0.39	-0.246667	-0.51
-0.0533333	0	0.64	-0.406667
0	-0.51	-0.263333	-0.29097
0.303333	0	-0.793333	-0.313333
0	-0.577181	0	0.4
0.736667	-0.716667	0.328814	-0.796667
-0.0133779	0	-0.0633333	-0.772575
0.366667	0	0.256667	0
-0.59	0.286667	0	0
-0.353333	-0.216667	-0.736667	0.833333
0.476667	0.39322	-0.783333	-0.516667
0	-0.6	0.676667	-0.0666667
-0.75	0.546667	-0.246667	0
0	-0.286667	0	0.0566667
-0.85	-0.0733333	-0.443333	-0.256667
0.57	0	0	0.793333
0	-0.82	0	0.16
0.553333	0.0866667	-0.18	-0.603333
-0.8	-0.68	-0.376667	0.143333
-0.673333	0.586667	-0.286667	-0.2
-0.556667	0	-0.7	-0.516667
-0.403333	0.0666667	-0.17	-0.233333
-0.72	-0.483333	-0.57	0
-0.0733333	-0.35	0.143333	0
-0.396667	-0.403333	-0.823333	-0.0866667
-0.466667	-0.503333	-0.66	0.00666667
-0.813333	-0.00666667	-0.0233333	-0.57
-0.61	0	-0.83	0.686667
-0.136667	0.432886	0	0.123333
-0.4	-0.163333	0.07	-0.641892
-0.156667	-0.61	0	-0.323333
-0.306667	0.177258	0.21	0.406667
0	-0.563333	-0.516667	0.153333
0.133333	-0.156667	0.436667	0
-0.5	-0.383333	-0.45	-0.45
0.47	-0.8	-0.856667	0.223333
0.0166667	-0.59	-0.49	0
-0.09	0.343333	0	-0.7
0	-0.436667	0	0.403333
0	-0.506667	-0.676667	0.34
-0.54	-0.503333	-0.606272	0.54
0	0.276667	-0.52	-0.836667
0	-0.58	0	0
-0.68	-0.35906	-0.896667	0.407018
-0.723333	0.183333	-0.256667	-0.556667
-0.58	-0.63	-0.243333	0.626667
0.0433333	-0.0709459	0.64	-0.813333
-0.693333	-0.516667	0.61745	-0.666667
-0.84	-0.133106	0.24	0.0233333
-0.703333	-0.656667	-0.0133333	-0.346667
-0.745819	-0.472789	-0.576667	0
-0.7	0.586667	-0.133333	0.01
-0.223333	0	-0.633333	-0.34
-0.873333	0.613333	0	-0.21
-0.663333	0.25	-0.683333	-0.27
0.19	0.38	-0.17	-0.04
-0.393333	0	-0.0733333	-0.693333
0	0	-0.435811	-0.736667
0.413333	-0.02	-0.766667	-0.4
-0.553333	-0.66	0.65	-0.113333
0	-0.486667	-0.16955	0.40339
-0.806667	-0.376667	-0.833333	-0.77
0.14	0.52	-0.0133333	-0.48
-0.573333	-0.366667	-0.363333	-0.583333
-0.176667	-0.57	0.216667	-0.00333333
0.203333	-0.103333	-0.416667	-0.54
-0.39	0.4	0.423333	-0.73
0.153333	-0.243333	-0.853333	-0.511706
0	0.243333	0.676667	0
-0.873333	-0.43	-0.283333	-0.686667
-0.45	-0.583333	-0.383333	-0.776667
-0.303333	-0.313333	-0.17	0.686667
0.0133333	-0.643333	0.63	-0.586667
0	-0.236667	0.21	-0.263333
0.35	0.622074	0	-0.93
-0.423333	-0.423333	0	0.413333
-0.22	-0.546667	-0.41	0
0.0266667	-0.783333	-0.48	-0.856667
0	0.384615	0.0704698	-0.826667
-0.214765	-0.93	-0.11	0.76
-0.217391	0.203333	-0.673333	-0.686667
-0.54	-0.02	-0.273333	-0.15
0	0	-0.786667	-0.57
0	0	0	-0.593333
0	-0.603333	0.491525	0.34
0.81	-0.1	-0.576667	-0.682274
0	-0.453333	0.503333	0
-0.446667	-0.869565	0.0666667	-0.32
-0.753333	0	0	-0.72
-0.528814	-0.01	0.803333	-0.755932
0.688963	0.160535	-0.736667	0
-0.143333	0.32	0	0
-0.616667	-0.24	-0.256667	0
-0.123333	0	0.0333333	0
0	-0.573333	-0.62	0.0805369
0.13	-0.435811	-0.02	0.88
0	0	0	0.15
0.826667	-0.753333	0	-0.433333
-0.483333	-0.876667	-0.643333	0.264407
0.07	-0.553333	0	-0.0833333
0.24	-0.49	-0.8	-0.65
-0.193333	-0.326667	0.02	-0.336735
0.366667	-0.711409	0.833333	0
-0.57	0.53	-0.903333	0
0.39	-0.07	-0.763333	-0.839041
0	0	-0.246667	-0.3
-0.633333	0.772881	0	0
-0.63	-0.703333	0	-0.536667
0	-0.59	-0.268456	-0.686667
-0.646667	0.817241	-0.493333	0.143333
-0.516667	0.187075	0.43	-0.323333
0.466667	0	0.506667	-0.52
0.48	0.06	-0.59	0.89
-0.03	0.821306	0.54	-0.586667
-0.633333	-0.773333	-0.547297	0
0	-0.663333	-0.72	-0.266667
-0.8	-0.63	-0.796667	-0.646667
0.892977	0	-0.77	0.00666667
-0.106667	0.803333	-0.389078	-0.08
-0.286667	0.0133333	-0.643333	0.843333
-0.08	0.533333	-0.706667	-0.686667
0.521739	0	-0.326667	-0.836667
-0.5	0	-0.25	0.49
0.00333333	-0.553691	-0.17	-0.16
0.416667	-0.00666667	-0.573333	-0.736667
-0.466667	-0.653333	0.286667	-0.476667
0.616667	0	-0.516667	-0.526667
-0.543333	0.413333	-0.72	-0.276667
-0.533333	-0.463333	0	-0.626667
-0.393333	-0.573333	-0.836667	-0.334459
-0.596667	-0.556667	-0.583333	0.0533333
0.643333	0.236667	0.602694	0
0.843333	-0.74	-0.553333	-0.576667
-0.25	-0.41	-0.11	0
0	-0.47138	0.61	-0.56
0	0.457045	-0.155405	0.663333
-0.47	-0.166667	0	-0.57
0	0.603333	0.593333	-0.703333
0.41	-0.556667	-0.00333333	-0.823333
